# Supplementary material for: Factors that determine thione(thiol)–disulfide interconversion in a bis(thiosemicarbazone) copper(ii) complex
Source: RSC Adv. 2019 Mar 19;9(16):9049–52. doi: 10.1039/c9ra01115c (PMC9062045; doi:10.1039/c9ra01115c)
Supplement: RA-009-C9RA01115C-s002 [file RA-009-C9RA01115C-s002.cif]

# Electronic Supplementary Material (ESI) for RSC Advances.
# This journal is © The Royal Society of Chemistry 2019

####################################################################### 
# 
# This file contains crystal structure data downloaded from the 
# Cambridge Structural Database (CSD) hosted by the Cambridge 
# Crystallographic Data Centre (CCDC).
# 
# Full information about CCDC data access policies and citation 
# guidelines are available at http://www.ccdc.cam.ac.uk/access/V1 
# 
# Audit and citation data items may have been added by the CCDC. 
# Please retain this information to preserve the provenance of 
# this file and to allow appropriate attribution of the data. 
# 
#######################################################################

data_pre2_a
_database_code_depnum_ccdc_archive 'CCDC 1895981'
loop_
_audit_author_name
_audit_author_address
'Jin Kim'
;Korea Basic Science Institute
South Korea
;
_audit_update_record             
;
2019-02-07 deposited with the CCDC.	2019-03-07 downloaded from the CCDC.
;
# start Validation Reply Form
_vrf_PLAT780_pre2_a              
;
PROBLEM: Coordinates do not Form a Properly Connected Set     Please Do !
RESPONSE: Coordinates form a properly connected set in the unit cell after symmetry operation.
;
# Added during the CSD deposition process: Thursday 07 February 2019 12:19 PM
# end Validation Reply Form


_audit_creation_method           SHELXL-2016/6
_shelx_SHELXL_version_number     2016/6
_chemical_name_systematic        ?
_chemical_name_common            ?
_chemical_melting_point          ?
_chemical_formula_moiety         
'C24 H30 Cu2 F6 N14 O6 S6, 2(C F3 O3 S), C4 H10 O, C2 H3 N'
_chemical_formula_sum            'C32 H43 Cu2 F12 N15 O13 S8'
_chemical_formula_weight         1457.37

loop_
_atom_type_symbol
_atom_type_description
_atom_type_scat_dispersion_real
_atom_type_scat_dispersion_imag
_atom_type_scat_source
C C 0.0033 0.0016 'International Tables Vol C Tables 4.2.6.8 and 6.1.1.4'
H H 0.0000 0.0000 'International Tables Vol C Tables 4.2.6.8 and 6.1.1.4'
N N 0.0061 0.0033 'International Tables Vol C Tables 4.2.6.8 and 6.1.1.4'
O O 0.0106 0.0060 'International Tables Vol C Tables 4.2.6.8 and 6.1.1.4'
F F 0.0171 0.0103 'International Tables Vol C Tables 4.2.6.8 and 6.1.1.4'
S S 0.1246 0.1234 'International Tables Vol C Tables 4.2.6.8 and 6.1.1.4'
Cu Cu 0.3201 1.2651 'International Tables Vol C Tables 4.2.6.8 and 6.1.1.4'

_space_group_crystal_system      monoclinic
_space_group_IT_number           15
_space_group_name_H-M_alt        'C 2/c'
_space_group_name_Hall           '-C 2yc'

_shelx_space_group_comment       
;
The symmetry employed for this shelxl refinement is uniquely defined
by the following loop, which should always be used as a source of
symmetry information in preference to the above space-group names.
They are only intended as comments.
;

loop_
_space_group_symop_operation_xyz
'x, y, z'
'-x, y, -z+1/2'
'x+1/2, y+1/2, z'
'-x+1/2, y+1/2, -z+1/2'
'-x, -y, -z'
'x, -y, z-1/2'
'-x+1/2, -y+1/2, -z'
'x+1/2, -y+1/2, z-1/2'

_cell_length_a                   30.369(9)
_cell_length_b                   11.838(4)
_cell_length_c                   36.838(11)
_cell_angle_alpha                90
_cell_angle_beta                 107.677(4)
_cell_angle_gamma                90
_cell_volume                     12618(6)
_cell_formula_units_Z            8
_cell_measurement_temperature    120(2)
_cell_measurement_reflns_used    77806
_cell_measurement_theta_min      1.859
_cell_measurement_theta_max      24.917

_exptl_crystal_description       platy
_exptl_crystal_colour            brown
_exptl_crystal_density_meas      'not measured'
_exptl_crystal_density_method    'not measured'
_exptl_crystal_density_diffrn    1.534
_exptl_crystal_F_000             5904
_exptl_transmission_factor_min   0.672
_exptl_transmission_factor_max   0.745
_exptl_crystal_size_max          0.40
_exptl_crystal_size_mid          0.30
_exptl_crystal_size_min          0.20
_exptl_absorpt_coefficient_mu    1.036
_shelx_estimated_absorpt_T_min   ?
_shelx_estimated_absorpt_T_max   ?
_exptl_absorpt_correction_type   multi-scan
_exptl_absorpt_correction_T_min  ?
_exptl_absorpt_correction_T_max  ?
_exptl_absorpt_process_details   SADABS
_exptl_absorpt_special_details   ?
_diffrn_ambient_temperature      120(2)
_diffrn_radiation_wavelength     0.71073
_diffrn_radiation_type           MoK\a
_diffrn_source                   'fine-focus sealed tube'
_diffrn_measurement_device_type  'CCD area detector'
_diffrn_measurement_method       'phi and omega scans'
_diffrn_detector_area_resol_mean ?
_diffrn_reflns_number            77806
_diffrn_reflns_av_unetI/netI     0.0414
_diffrn_reflns_av_R_equivalents  0.0737
_diffrn_reflns_limit_h_min       -35
_diffrn_reflns_limit_h_max       35
_diffrn_reflns_limit_k_min       -14
_diffrn_reflns_limit_k_max       14
_diffrn_reflns_limit_l_min       -43
_diffrn_reflns_limit_l_max       43
_diffrn_reflns_theta_min         1.859
_diffrn_reflns_theta_max         24.917
_diffrn_reflns_theta_full        24.917
_diffrn_measured_fraction_theta_max 0.999
_diffrn_measured_fraction_theta_full 0.999
_diffrn_reflns_Laue_measured_fraction_max 0.999
_diffrn_reflns_Laue_measured_fraction_full 0.999
_diffrn_reflns_point_group_measured_fraction_max 0.999
_diffrn_reflns_point_group_measured_fraction_full 0.999
_reflns_number_total             10996
_reflns_number_gt                9275
_reflns_threshold_expression     'I > 2\s(I)'
_reflns_Friedel_coverage         0.000
_reflns_Friedel_fraction_max     .
_reflns_Friedel_fraction_full    .

_reflns_special_details          
;
 Reflections were merged by SHELXL according to the crystal
 class for the calculation of statistics and refinement.
 
 Structure factors included contributions from the .fab file.
 
 _reflns_Friedel_fraction is defined as the number of unique
 Friedel pairs measured divided by the number that would be
 possible theoretically, ignoring centric projections and
 systematic absences.
;

_computing_data_collection       'Bruker SMART'
_computing_cell_refinement       'Bruker SMART'
_computing_data_reduction        'Bruker SAINT'
_computing_structure_solution    'SHELXT 2014/4 (Sheldrick, 2014)'
_computing_structure_refinement  'SHELXL-2016/6 (Sheldrick, 2016)'
_computing_molecular_graphics    'Bruker SHELXTL'
_computing_publication_material  'Bruker SHELXTL'
_refine_special_details          SQUEEZE
_refine_ls_structure_factor_coef Fsqd
_refine_ls_matrix_type           full
_refine_ls_weighting_scheme      calc
_refine_ls_weighting_details     
'w=1/[\s^2^(Fo^2^)+(0.0372P)^2^+99.1308P] where P=(Fo^2^+2Fc^2^)/3'
_atom_sites_solution_primary     ?
_atom_sites_solution_secondary   ?
_atom_sites_solution_hydrogens   mixed
_refine_ls_hydrogen_treatment    mixed
_refine_ls_extinction_method     none
_refine_ls_extinction_coef       .
_refine_ls_number_reflns         10996
_refine_ls_number_parameters     801
_refine_ls_number_restraints     1
_refine_ls_R_factor_all          0.0606
_refine_ls_R_factor_gt           0.0509
_refine_ls_wR_factor_ref         0.1211
_refine_ls_wR_factor_gt          0.1173
_refine_ls_goodness_of_fit_ref   1.065
_refine_ls_restrained_S_all      1.065
_refine_ls_shift/su_max          0.002
_refine_ls_shift/su_mean         0.000

loop_
_atom_site_label
_atom_site_type_symbol
_atom_site_fract_x
_atom_site_fract_y
_atom_site_fract_z
_atom_site_U_iso_or_equiv
_atom_site_adp_type
_atom_site_occupancy
_atom_site_site_symmetry_order
_atom_site_calc_flag
_atom_site_refinement_flags_posn
_atom_site_refinement_flags_adp
_atom_site_refinement_flags_occupancy
_atom_site_disorder_assembly
_atom_site_disorder_group
Cu1 Cu 0.32577(2) 0.81176(4) 0.42211(2) 0.01566(12) Uani 1 1 d . . . . .
Cu2 Cu 0.37111(2) 0.45083(4) 0.42335(2) 0.01732(12) Uani 1 1 d . . . . .
S1 S 0.36750(4) 0.97922(9) 0.43785(3) 0.0194(2) Uani 1 1 d . . . . .
S2 S 0.31499(3) 0.80369(9) 0.48140(3) 0.0187(2) Uani 1 1 d . . . . .
S3 S 0.42448(3) 0.46170(9) 0.48302(3) 0.0191(2) Uani 1 1 d . . . . .
S4 S 0.34375(4) 0.28241(9) 0.43991(3) 0.0218(2) Uani 1 1 d . . . . .
S5 S 0.48622(3) 0.36627(9) 0.41197(3) 0.0193(2) Uani 1 1 d . . . . .
S6 S 0.70236(4) 0.39100(11) 0.41447(3) 0.0336(3) Uani 1 1 d . . . . .
S7 S 0.37862(4) 0.07843(11) 0.28204(3) 0.0313(3) Uani 1 1 d . . . . .
S8 S 0.21013(4) 0.17866(11) 0.28780(3) 0.0356(3) Uani 1 1 d . . . . .
N1 N 0.28368(10) 0.6807(3) 0.39034(9) 0.0158(7) Uani 1 1 d . . . . .
N2 N 0.32135(11) 0.8560(3) 0.36912(9) 0.0168(7) Uani 1 1 d . . . . .
N3 N 0.34401(12) 0.9506(3) 0.36226(10) 0.0191(7) Uani 1 1 d . . . . .
N4 N 0.39223(13) 1.0998(3) 0.38589(11) 0.0234(8) Uani 1 1 d . . . . .
N5 N 0.39507(11) 0.7240(3) 0.45647(9) 0.0158(7) Uani 1 1 d . . . . .
N6 N 0.40480(11) 0.7467(3) 0.49515(9) 0.0169(7) Uani 1 1 d . . . . .
N7 N 0.38025(13) 0.7749(3) 0.54723(10) 0.0245(8) Uani 1 1 d D . . . .
N8 N 0.38898(11) 0.5819(3) 0.39161(9) 0.0169(7) Uani 1 1 d . . . . .
N9 N 0.33542(11) 0.4073(3) 0.37057(9) 0.0186(7) Uani 1 1 d . . . . .
N10 N 0.30713(12) 0.3126(3) 0.36447(10) 0.0217(8) Uani 1 1 d . . . . .
N11 N 0.27741(13) 0.1656(3) 0.39002(11) 0.0273(9) Uani 1 1 d . . . . .
N12 N 0.32553(11) 0.5377(3) 0.45593(9) 0.0165(7) Uani 1 1 d . . . . .
N13 N 0.34321(12) 0.5140(3) 0.49451(9) 0.0168(7) Uani 1 1 d . . . . .
N14 N 0.40413(13) 0.4839(3) 0.54768(10) 0.0212(8) Uani 1 1 d . . . . .
N15 N 0.3685(2) 0.9454(6) 0.60899(17) 0.0716(17) Uani 1 1 d . . . . .
O1 O 0.52366(11) 0.2951(3) 0.43450(8) 0.0310(7) Uani 1 1 d . . . . .
O2 O 0.49351(10) 0.4856(3) 0.41963(9) 0.0285(7) Uani 1 1 d . . . . .
O3 O 0.44042(10) 0.3257(3) 0.40899(9) 0.0282(7) Uani 1 1 d . . . . .
O4 O 0.68290(12) 0.4622(3) 0.43792(9) 0.0449(10) Uani 1 1 d . . . . .
O5 O 0.74476(11) 0.4322(3) 0.40913(9) 0.0428(9) Uani 1 1 d . . . . .
O6 O 0.70330(14) 0.2751(3) 0.42394(12) 0.0537(11) Uani 1 1 d . . . . .
O7 O 0.36718(13) -0.0295(3) 0.29560(9) 0.0422(9) Uani 1 1 d . . . . .
O8 O 0.35598(13) 0.1039(4) 0.24285(10) 0.0536(11) Uani 1 1 d . . . . .
O9 O 0.38242(11) 0.1699(3) 0.30924(9) 0.0341(8) Uani 1 1 d . . . . .
O10 O 0.23338(12) 0.2867(3) 0.29811(9) 0.0383(8) Uani 1 1 d . . . . .
O11 O 0.22659(12) 0.0916(3) 0.31646(9) 0.0361(8) Uani 1 1 d . . . . .
O12 O 0.20402(15) 0.1431(3) 0.24890(10) 0.0579(12) Uani 1 1 d . . . . .
O13 O 0.53413(16) 0.8685(4) 0.41373(14) 0.0681(13) Uani 1 1 d . . . . .
C1 C 0.36881(14) 1.0123(3) 0.39301(11) 0.0189(9) Uani 1 1 d . . . . .
C2 C 0.27483(15) 0.8519(4) 0.30099(12) 0.0257(10) Uani 1 1 d . . . . .
H2A H 0.275461 0.934639 0.301359 0.039 Uiso 1 1 calc R U . . .
H2B H 0.243290 0.825826 0.288196 0.039 Uiso 1 1 calc R U . . .
H2C H 0.295609 0.823795 0.287217 0.039 Uiso 1 1 calc R U . . .
C3 C 0.29019(13) 0.8084(3) 0.34070(11) 0.0163(8) Uani 1 1 d . . . . .
C4 C 0.26996(13) 0.7047(3) 0.35227(11) 0.0157(8) Uani 1 1 d . . . . .
C5 C 0.23887(14) 0.6370(4) 0.32543(11) 0.0204(9) Uani 1 1 d . . . . .
H5 H 0.230706 0.654921 0.299078 0.024 Uiso 1 1 calc R U . . .
C6 C 0.21992(14) 0.5426(4) 0.33783(11) 0.0211(9) Uani 1 1 d . . . . .
H6 H 0.198422 0.495638 0.320125 0.025 Uiso 1 1 calc R U . . .
C7 C 0.23303(13) 0.5189(4) 0.37638(11) 0.0200(9) Uani 1 1 d . . . . .
H7 H 0.220224 0.455857 0.385576 0.024 Uiso 1 1 calc R U . . .
C8 C 0.26548(13) 0.5888(3) 0.40184(11) 0.0157(8) Uani 1 1 d . . . . .
C9 C 0.28179(13) 0.5569(3) 0.44308(11) 0.0161(8) Uani 1 1 d . . . . .
C10 C 0.24746(14) 0.5452(4) 0.46510(12) 0.0234(9) Uani 1 1 d . . . . .
H10B H 0.253205 0.474399 0.479589 0.035 Uiso 1 1 calc R U . . .
H10C H 0.216026 0.544497 0.447324 0.035 Uiso 1 1 calc R U . . .
H10D H 0.250848 0.608979 0.482683 0.035 Uiso 1 1 calc R U . . .
C11 C 0.36974(14) 0.7743(3) 0.50947(11) 0.0179(9) Uani 1 1 d . . . . .
C12 C 0.30653(14) 0.2518(4) 0.39560(12) 0.0217(9) Uani 1 1 d . . . . .
C13 C 0.32654(16) 0.4180(4) 0.30154(12) 0.0296(10) Uani 1 1 d . . . . .
H13B H 0.324171 0.335458 0.300766 0.044 Uiso 1 1 calc R U . . .
H13C H 0.348369 0.442357 0.288223 0.044 Uiso 1 1 calc R U . . .
H13D H 0.296094 0.451016 0.289050 0.044 Uiso 1 1 calc R U . . .
C14 C 0.34331(14) 0.4567(4) 0.34213(11) 0.0201(9) Uani 1 1 d . . . . .
C15 C 0.37346(13) 0.5588(3) 0.35347(11) 0.0183(9) Uani 1 1 d . . . . .
C16 C 0.38458(14) 0.6274(4) 0.32660(11) 0.0226(9) Uani 1 1 d . . . . .
H16 H 0.372437 0.611267 0.300171 0.027 Uiso 1 1 calc R U . . .
C17 C 0.41359(15) 0.7194(4) 0.33906(12) 0.0247(10) Uani 1 1 d . . . . .
H17 H 0.421825 0.766574 0.321296 0.030 Uiso 1 1 calc R U . . .
C18 C 0.43039(14) 0.7414(4) 0.37786(12) 0.0230(9) Uani 1 1 d . . . . .
H18 H 0.451171 0.802304 0.387092 0.028 Uiso 1 1 calc R U . . .
C19 C 0.41633(13) 0.6730(4) 0.40303(11) 0.0183(9) Uani 1 1 d . . . . .
C20 C 0.42993(13) 0.7038(3) 0.44445(11) 0.0185(9) Uani 1 1 d . . . . .
C21 C 0.48019(14) 0.7118(4) 0.46677(12) 0.0232(9) Uani 1 1 d . . . . .
H21A H 0.485220 0.778094 0.483478 0.035 Uiso 1 1 calc R U . . .
H21B H 0.498621 0.719105 0.449188 0.035 Uiso 1 1 calc R U . . .
H21C H 0.489551 0.643515 0.482223 0.035 Uiso 1 1 calc R U . . .
C22 C 0.38845(13) 0.4881(3) 0.50986(11) 0.0167(8) Uani 1 1 d . . . . .
C23 C 0.3899(2) 0.9212(7) 0.63920(18) 0.0610(18) Uani 1 1 d . . . . .
C24 C 0.4153(3) 0.8820(9) 0.6770(2) 0.094(3) Uani 1 1 d . . . . .
H24A H 0.393497 0.861062 0.690800 0.141 Uiso 1 1 calc R U . . .
H24B H 0.435596 0.942436 0.690846 0.141 Uiso 1 1 calc R U . . .
H24C H 0.433922 0.816086 0.675031 0.141 Uiso 1 1 calc R U . . .
C25 C 0.49032(16) 0.3497(5) 0.36371(13) 0.0348(12) Uani 1 1 d . . . . .
C26 C 0.66030(17) 0.4064(5) 0.36743(14) 0.0408(13) Uani 1 1 d . . . . .
C27 C 0.43948(19) 0.0534(5) 0.28357(15) 0.0419(13) Uani 1 1 d . . . . .
C28 C 0.1526(2) 0.2084(6) 0.2889(2) 0.0620(19) Uani 1 1 d . . . . .
C29 C 0.5102(3) 1.0111(7) 0.4494(2) 0.085(2) Uani 1 1 d . . . . .
H29A H 0.504140 1.066553 0.428694 0.127 Uiso 0.522(10) 1 calc R U P A 1
H29B H 0.515595 1.050570 0.473751 0.127 Uiso 0.522(10) 1 calc R U P A 1
H29C H 0.483476 0.960876 0.445215 0.127 Uiso 0.522(10) 1 calc R U P A 1
H29D H 0.485182 0.961232 0.451162 0.127 Uiso 0.478(10) 1 calc R U P A 2
H29E H 0.500350 1.090022 0.449255 0.127 Uiso 0.478(10) 1 calc R U P A 2
H29F H 0.537607 0.998321 0.471330 0.127 Uiso 0.478(10) 1 calc R U P A 2
C32 C 0.5546(3) 0.7194(7) 0.3773(2) 0.083(2) Uani 1 1 d . . . . .
H32A H 0.585020 0.708356 0.396039 0.125 Uiso 0.522(10) 1 calc R U P A 1
H32B H 0.555623 0.695540 0.352113 0.125 Uiso 0.522(10) 1 calc R U P A 1
H32C H 0.531555 0.674279 0.384601 0.125 Uiso 0.522(10) 1 calc R U P A 1
H32D H 0.524191 0.691770 0.377398 0.125 Uiso 0.478(10) 1 calc R U P A 2
H32E H 0.574999 0.655060 0.377645 0.125 Uiso 0.478(10) 1 calc R U P A 2
H32F H 0.551209 0.764462 0.354307 0.125 Uiso 0.478(10) 1 calc R U P A 2
C30A C 0.5526(5) 0.9421(11) 0.4502(4) 0.073(5) Uani 0.522(10) 1 d . . P A 1
H30A H 0.562900 0.894805 0.473416 0.088 Uiso 0.522(10) 1 calc R U P A 1
H30B H 0.578438 0.991093 0.448758 0.088 Uiso 0.522(10) 1 calc R U P A 1
C31A C 0.5420(5) 0.8381(12) 0.3761(4) 0.071(4) Uani 0.522(10) 1 d . . P A 1
H31A H 0.513545 0.851966 0.354768 0.085 Uiso 0.522(10) 1 calc R U P A 1
H31B H 0.567118 0.885182 0.372137 0.085 Uiso 0.522(10) 1 calc R U P A 1
C30B C 0.5216(5) 0.9864(10) 0.4133(4) 0.052(4) Uani 0.478(10) 1 d . . P A 2
H30C H 0.494548 1.002442 0.390903 0.063 Uiso 0.478(10) 1 calc R U P A 2
H30D H 0.547640 1.034463 0.411692 0.063 Uiso 0.478(10) 1 calc R U P A 2
C31B C 0.5782(6) 0.8024(14) 0.4173(6) 0.095(7) Uani 0.478(10) 1 d . . P A 2
H31C H 0.588496 0.757617 0.441033 0.114 Uiso 0.478(10) 1 calc R U P A 2
H31D H 0.603659 0.851001 0.414831 0.114 Uiso 0.478(10) 1 calc R U P A 2
F1 F 0.52984(11) 0.3924(4) 0.36127(9) 0.0628(10) Uani 1 1 d . . . . .
F2 F 0.48829(11) 0.2413(3) 0.35401(8) 0.0558(9) Uani 1 1 d . . . . .
F3 F 0.45588(10) 0.4036(3) 0.33840(7) 0.0490(8) Uani 1 1 d . . . . .
F4 F 0.65517(13) 0.5126(3) 0.35775(9) 0.0703(12) Uani 1 1 d . . . . .
F5 F 0.61962(11) 0.3646(4) 0.36879(12) 0.0851(14) Uani 1 1 d . . . . .
F6 F 0.67316(11) 0.3498(4) 0.34118(9) 0.0675(11) Uani 1 1 d . . . . .
F7 F 0.46473(12) 0.0240(3) 0.31866(10) 0.0691(11) Uani 1 1 d . . . . .
F8 F 0.44154(13) -0.0312(3) 0.25976(11) 0.0698(11) Uani 1 1 d . . . . .
F9 F 0.45783(12) 0.1437(3) 0.27321(10) 0.0624(10) Uani 1 1 d . . . . .
F10 F 0.15214(15) 0.2432(4) 0.32269(14) 0.0848(13) Uani 1 1 d . . . . .
F11 F 0.13254(13) 0.2873(4) 0.26287(14) 0.0963(16) Uani 1 1 d . . . . .
F12 F 0.12533(13) 0.1162(4) 0.28017(12) 0.0876(15) Uani 1 1 d . . . . .
H3A H 0.350(3) 0.966(7) 0.337(2) 0.105 Uiso 1 1 d . U . . .
H4A H 0.407(3) 1.134(7) 0.403(2) 0.105 Uiso 1 1 d . U . . .
H4B H 0.393(3) 1.114(7) 0.361(2) 0.105 Uiso 1 1 d . U . . .
H6A H 0.433(3) 0.729(7) 0.511(2) 0.105 Uiso 1 1 d . U . . .
H7A H 0.364(3) 0.796(7) 0.561(2) 0.105 Uiso 1 1 d . U . . .
H7B H 0.4085(12) 0.758(7) 0.5612(19) 0.105 Uiso 1 1 d D U . . .
H10A H 0.285(3) 0.306(7) 0.345(2) 0.105 Uiso 1 1 d . U . . .
H11A H 0.276(3) 0.123(7) 0.409(2) 0.105 Uiso 1 1 d . U . . .
H11B H 0.263(3) 0.143(7) 0.368(2) 0.105 Uiso 1 1 d . U . . .
H13A H 0.324(3) 0.523(7) 0.509(2) 0.105 Uiso 1 1 d . U . . .
H14A H 0.388(3) 0.507(7) 0.562(2) 0.105 Uiso 1 1 d . U . . .
H14B H 0.430(3) 0.471(7) 0.557(2) 0.105 Uiso 1 1 d . U . . .

loop_
_atom_site_aniso_label
_atom_site_aniso_U_11
_atom_site_aniso_U_22
_atom_site_aniso_U_33
_atom_site_aniso_U_23
_atom_site_aniso_U_13
_atom_site_aniso_U_12
Cu1 0.0179(2) 0.0170(3) 0.0106(2) -0.00081(19) 0.00210(19) 0.0039(2)
Cu2 0.0188(3) 0.0197(3) 0.0103(2) -0.0019(2) -0.00027(19) 0.0062(2)
S1 0.0247(5) 0.0176(5) 0.0137(5) -0.0024(4) 0.0026(4) 0.0018(4)
S2 0.0204(5) 0.0225(6) 0.0130(5) -0.0005(4) 0.0046(4) 0.0095(4)
S3 0.0168(5) 0.0253(6) 0.0120(5) -0.0012(4) -0.0001(4) 0.0091(4)
S4 0.0269(5) 0.0229(6) 0.0122(5) -0.0018(4) 0.0009(4) 0.0045(4)
S5 0.0174(5) 0.0226(6) 0.0154(5) -0.0039(4) 0.0011(4) 0.0046(4)
S6 0.0390(7) 0.0412(7) 0.0266(6) 0.0181(5) 0.0190(5) 0.0239(6)
S7 0.0312(6) 0.0424(7) 0.0189(6) 0.0011(5) 0.0053(5) -0.0069(5)
S8 0.0391(7) 0.0326(7) 0.0240(6) 0.0017(5) -0.0072(5) -0.0089(5)
N1 0.0132(16) 0.0181(18) 0.0157(17) -0.0009(14) 0.0040(13) 0.0085(14)
N2 0.0162(17) 0.0189(18) 0.0148(17) -0.0007(14) 0.0039(14) 0.0044(14)
N3 0.0247(18) 0.0176(18) 0.0157(17) -0.0008(14) 0.0070(15) -0.0003(15)
N4 0.026(2) 0.021(2) 0.024(2) -0.0056(16) 0.0093(16) -0.0029(16)
N5 0.0201(17) 0.0141(17) 0.0106(16) -0.0023(13) 0.0005(13) 0.0057(14)
N6 0.0186(17) 0.0190(18) 0.0102(16) -0.0022(14) 0.0000(13) 0.0059(14)
N7 0.031(2) 0.028(2) 0.0138(18) -0.0006(15) 0.0059(16) 0.0114(17)
N8 0.0156(16) 0.0204(19) 0.0126(16) -0.0009(14) 0.0012(13) 0.0093(14)
N9 0.0202(17) 0.0158(18) 0.0153(17) 0.0000(14) -0.0016(14) 0.0076(14)
N10 0.0227(18) 0.0202(19) 0.0166(18) -0.0030(15) -0.0027(14) 0.0034(15)
N11 0.026(2) 0.029(2) 0.023(2) 0.0015(17) 0.0024(17) -0.0023(17)
N12 0.0189(17) 0.0158(18) 0.0130(16) 0.0003(14) 0.0023(13) 0.0060(14)
N13 0.0204(17) 0.0171(18) 0.0114(16) 0.0003(14) 0.0026(14) 0.0073(14)
N14 0.0215(18) 0.028(2) 0.0127(18) -0.0006(15) 0.0025(15) 0.0043(16)
N15 0.057(3) 0.104(5) 0.056(4) -0.010(3) 0.021(3) 0.004(3)
O1 0.0305(17) 0.0323(19) 0.0225(16) -0.0024(14) -0.0036(13) 0.0089(14)
O2 0.0221(16) 0.0222(17) 0.0361(18) -0.0068(14) 0.0012(13) 0.0029(13)
O3 0.0252(16) 0.0284(18) 0.0328(18) -0.0051(14) 0.0118(14) 0.0002(13)
O4 0.050(2) 0.065(3) 0.0245(18) 0.0094(17) 0.0193(16) 0.0295(19)
O5 0.0264(17) 0.071(3) 0.0318(19) 0.0075(18) 0.0103(15) 0.0200(18)
O6 0.066(3) 0.040(2) 0.073(3) 0.022(2) 0.049(2) 0.019(2)
O7 0.062(2) 0.044(2) 0.0297(18) -0.0060(16) 0.0286(18) -0.0162(18)
O8 0.048(2) 0.080(3) 0.0244(19) 0.0049(19) -0.0026(17) -0.005(2)
O9 0.0399(19) 0.0334(19) 0.0307(18) 0.0063(15) 0.0131(15) 0.0069(15)
O10 0.042(2) 0.0310(19) 0.0273(18) -0.0002(15) -0.0106(15) -0.0086(16)
O11 0.045(2) 0.0285(19) 0.0243(17) -0.0001(14) -0.0055(15) 0.0005(15)
O12 0.082(3) 0.052(3) 0.027(2) -0.0017(18) -0.0017(19) -0.030(2)
O13 0.077(3) 0.054(3) 0.080(3) 0.007(2) 0.034(3) -0.001(2)
C1 0.020(2) 0.016(2) 0.020(2) 0.0006(17) 0.0061(17) 0.0078(17)
C2 0.029(2) 0.028(3) 0.017(2) 0.0010(18) 0.0028(18) -0.0018(19)
C3 0.0172(19) 0.018(2) 0.0134(19) -0.0027(16) 0.0047(16) 0.0039(16)
C4 0.0158(19) 0.018(2) 0.0125(19) -0.0024(16) 0.0030(15) 0.0062(16)
C5 0.019(2) 0.025(2) 0.014(2) -0.0011(17) 0.0010(16) 0.0057(18)
C6 0.020(2) 0.022(2) 0.017(2) -0.0023(17) -0.0007(17) 0.0006(17)
C7 0.018(2) 0.020(2) 0.021(2) 0.0002(17) 0.0054(17) 0.0040(17)
C8 0.0126(18) 0.019(2) 0.015(2) 0.0000(16) 0.0041(16) 0.0081(16)
C9 0.021(2) 0.012(2) 0.018(2) 0.0034(16) 0.0084(17) 0.0055(16)
C10 0.020(2) 0.031(3) 0.019(2) 0.0070(19) 0.0061(17) 0.0063(18)
C11 0.021(2) 0.019(2) 0.013(2) 0.0009(16) 0.0035(16) 0.0053(17)
C12 0.022(2) 0.020(2) 0.021(2) -0.0001(18) 0.0041(17) 0.0089(18)
C13 0.037(3) 0.032(3) 0.017(2) -0.0032(19) 0.0039(19) -0.001(2)
C14 0.023(2) 0.021(2) 0.014(2) -0.0022(17) 0.0014(17) 0.0104(18)
C15 0.018(2) 0.021(2) 0.013(2) -0.0016(17) 0.0010(16) 0.0109(17)
C16 0.024(2) 0.028(2) 0.013(2) -0.0011(18) 0.0010(17) 0.0094(19)
C17 0.028(2) 0.029(3) 0.018(2) 0.0039(18) 0.0078(18) 0.0036(19)
C18 0.023(2) 0.021(2) 0.025(2) -0.0005(18) 0.0073(18) 0.0041(18)
C19 0.0135(19) 0.022(2) 0.018(2) 0.0004(17) 0.0024(16) 0.0090(17)
C20 0.017(2) 0.019(2) 0.016(2) 0.0024(17) 0.0008(16) 0.0052(17)
C21 0.019(2) 0.029(2) 0.019(2) -0.0046(18) 0.0018(17) 0.0011(18)
C22 0.020(2) 0.014(2) 0.013(2) -0.0012(16) -0.0001(16) 0.0039(16)
C23 0.046(3) 0.100(6) 0.036(3) -0.021(4) 0.012(3) 0.005(4)
C24 0.076(5) 0.158(9) 0.048(4) -0.004(5) 0.021(4) 0.015(6)
C25 0.026(2) 0.054(3) 0.026(3) -0.004(2) 0.009(2) 0.009(2)
C26 0.027(3) 0.066(4) 0.030(3) 0.001(3) 0.009(2) 0.010(3)
C27 0.046(3) 0.045(3) 0.037(3) -0.011(3) 0.016(3) -0.001(3)
C28 0.045(4) 0.073(5) 0.063(4) 0.034(4) 0.009(3) 0.005(3)
C29 0.109(7) 0.054(5) 0.096(6) -0.008(4) 0.039(5) -0.017(5)
C32 0.092(6) 0.066(5) 0.098(6) 0.010(5) 0.039(5) 0.020(4)
C30A 0.090(11) 0.046(8) 0.083(10) -0.010(7) 0.024(8) -0.039(8)
C31A 0.066(9) 0.072(10) 0.074(10) 0.014(8) 0.021(7) 0.000(7)
C30B 0.075(9) 0.028(7) 0.060(9) 0.001(6) 0.029(7) 0.005(6)
C31B 0.097(13) 0.058(10) 0.158(19) 0.048(12) 0.078(13) 0.029(9)
F1 0.0354(17) 0.111(3) 0.051(2) 0.003(2) 0.0270(15) 0.0001(19)
F2 0.059(2) 0.067(2) 0.0349(17) -0.0275(16) 0.0037(15) 0.0217(17)
F3 0.0454(18) 0.076(2) 0.0203(14) 0.0129(15) 0.0017(13) 0.0155(16)
F4 0.083(3) 0.089(3) 0.045(2) 0.043(2) 0.0293(19) 0.054(2)
F5 0.0235(17) 0.149(4) 0.081(3) -0.019(3) 0.0124(17) -0.007(2)
F6 0.049(2) 0.116(3) 0.0358(18) -0.030(2) 0.0103(15) 0.002(2)
F7 0.054(2) 0.077(3) 0.061(2) -0.003(2) -0.0051(18) 0.0211(19)
F8 0.067(2) 0.073(3) 0.080(3) -0.034(2) 0.037(2) -0.006(2)
F9 0.052(2) 0.076(3) 0.066(2) -0.019(2) 0.0278(18) -0.0259(19)
F10 0.081(3) 0.084(3) 0.105(3) 0.031(3) 0.051(3) 0.040(2)
F11 0.051(2) 0.103(3) 0.119(4) 0.078(3) 0.003(2) 0.017(2)
F12 0.048(2) 0.109(4) 0.088(3) 0.052(3) -0.007(2) -0.025(2)

_geom_special_details            
;
 All esds (except the esd in the dihedral angle between two l.s. planes)
 are estimated using the full covariance matrix.  The cell esds are taken
 into account individually in the estimation of esds in distances, angles
 and torsion angles; correlations between esds in cell parameters are only
 used when they are defined by crystal symmetry.  An approximate (isotropic)
 treatment of cell esds is used for estimating esds involving l.s. planes.
;

loop_
_geom_bond_atom_site_label_1
_geom_bond_atom_site_label_2
_geom_bond_distance
_geom_bond_site_symmetry_2
_geom_bond_publ_flag
Cu1 N2 1.986(3) . ?
Cu1 N1 2.122(3) . ?
Cu1 S2 2.3068(12) . ?
Cu1 S1 2.3293(13) . ?
Cu1 N5 2.344(3) . ?
Cu2 N9 1.985(3) . ?
Cu2 N8 2.110(3) . ?
Cu2 S3 2.3048(12) . ?
Cu2 S4 2.3121(13) . ?
Cu2 N12 2.329(3) . ?
S1 C1 1.709(4) . ?
S2 C11 1.706(4) . ?
S3 C22 1.712(4) . ?
S4 C12 1.718(4) . ?
S5 O2 1.444(3) . ?
S5 O3 1.444(3) . ?
S5 O1 1.456(3) . ?
S5 C25 1.830(5) . ?
S6 O6 1.414(4) . ?
S6 O5 1.445(4) . ?
S6 O4 1.455(3) . ?
S6 C26 1.823(5) . ?
S7 O8 1.430(4) . ?
S7 O7 1.452(4) . ?
S7 O9 1.456(4) . ?
S7 C27 1.856(6) . ?
S8 O12 1.450(4) . ?
S8 O11 1.451(3) . ?
S8 O10 1.455(3) . ?
S8 C28 1.796(7) . ?
N1 C8 1.345(5) . ?
N1 C4 1.366(5) . ?
N2 C3 1.307(5) . ?
N2 N3 1.377(5) . ?
N3 C1 1.366(5) . ?
N3 H3A 1.01(8) . ?
N4 C1 1.327(6) . ?
N4 H4A 0.77(8) . ?
N4 H4B 0.93(8) . ?
N5 C20 1.288(5) . ?
N5 N6 1.391(4) . ?
N6 C11 1.364(5) . ?
N6 H6A 0.90(8) . ?
N7 C11 1.329(5) . ?
N7 H7A 0.86(8) . ?
N7 H7B 0.88(2) . ?
N8 C19 1.348(5) . ?
N8 C15 1.367(5) . ?
N9 C14 1.285(5) . ?
N9 N10 1.388(5) . ?
N10 C12 1.359(5) . ?
N10 H10A 0.83(8) . ?
N11 C12 1.325(6) . ?
N11 H11A 0.87(8) . ?
N11 H11B 0.85(8) . ?
N12 C9 1.288(5) . ?
N12 N13 1.387(4) . ?
N13 C22 1.353(5) . ?
N13 H13A 0.91(8) . ?
N14 C22 1.330(5) . ?
N14 H14A 0.86(8) . ?
N14 H14B 0.76(9) . ?
N15 C23 1.142(8) . ?
O13 C30B 1.446(12) . ?
O13 C31B 1.520(16) . ?
O13 C31A 1.520(14) . ?
O13 C30A 1.556(14) . ?
C2 C3 1.486(5) . ?
C2 H2A 0.9800 . ?
C2 H2B 0.9800 . ?
C2 H2C 0.9800 . ?
C3 C4 1.492(6) . ?
C4 C5 1.394(6) . ?
C5 C6 1.396(6) . ?
C5 H5 0.9500 . ?
C6 C7 1.382(6) . ?
C6 H6 0.9500 . ?
C7 C8 1.405(6) . ?
C7 H7 0.9500 . ?
C8 C9 1.497(5) . ?
C9 C10 1.509(5) . ?
C10 H10B 0.9800 . ?
C10 H10C 0.9800 . ?
C10 H10D 0.9800 . ?
C13 C14 1.497(6) . ?
C13 H13B 0.9800 . ?
C13 H13C 0.9800 . ?
C13 H13D 0.9800 . ?
C14 C15 1.497(6) . ?
C15 C16 1.399(6) . ?
C16 C17 1.388(6) . ?
C16 H16 0.9500 . ?
C17 C18 1.389(6) . ?
C17 H17 0.9500 . ?
C18 C19 1.393(6) . ?
C18 H18 0.9500 . ?
C19 C20 1.500(5) . ?
C20 C21 1.501(5) . ?
C21 H21A 0.9800 . ?
C21 H21B 0.9800 . ?
C21 H21C 0.9800 . ?
C23 C24 1.448(10) . ?
C24 H24A 0.9800 . ?
C24 H24B 0.9800 . ?
C24 H24C 0.9800 . ?
C25 F2 1.328(6) . ?
C25 F1 1.330(6) . ?
C25 F3 1.333(5) . ?
C26 F4 1.304(7) . ?
C26 F6 1.329(6) . ?
C26 F5 1.346(6) . ?
C27 F9 1.314(6) . ?
C27 F7 1.333(6) . ?
C27 F8 1.345(6) . ?
C28 F10 1.316(8) . ?
C28 F11 1.344(7) . ?
C28 F12 1.348(8) . ?
C29 C30B 1.502(14) . ?
C29 C30A 1.518(17) . ?
C29 H29A 0.9800 . ?
C29 H29B 0.9800 . ?
C29 H29C 0.9800 . ?
C29 H29D 0.9800 . ?
C29 H29E 0.9800 . ?
C29 H29F 0.9800 . ?
C32 C31A 1.453(15) . ?
C32 C31B 1.73(2) . ?
C32 H32A 0.9800 . ?
C32 H32B 0.9800 . ?
C32 H32C 0.9800 . ?
C32 H32D 0.9800 . ?
C32 H32E 0.9800 . ?
C32 H32F 0.9800 . ?
C30A H30A 0.9900 . ?
C30A H30B 0.9900 . ?
C31A H31A 0.9900 . ?
C31A H31B 0.9900 . ?
C30B H30C 0.9900 . ?
C30B H30D 0.9900 . ?
C31B H31C 0.9900 . ?
C31B H31D 0.9900 . ?

loop_
_geom_angle_atom_site_label_1
_geom_angle_atom_site_label_2
_geom_angle_atom_site_label_3
_geom_angle
_geom_angle_site_symmetry_1
_geom_angle_site_symmetry_3
_geom_angle_publ_flag
N2 Cu1 N1 78.53(13) . . ?
N2 Cu1 S2 162.73(10) . . ?
N1 Cu1 S2 104.89(9) . . ?
N2 Cu1 S1 83.64(10) . . ?
N1 Cu1 S1 161.93(9) . . ?
S2 Cu1 S1 91.29(4) . . ?
N2 Cu1 N5 115.43(12) . . ?
N1 Cu1 N5 105.39(12) . . ?
S2 Cu1 N5 80.37(8) . . ?
S1 Cu1 N5 84.92(9) . . ?
N9 Cu2 N8 78.71(13) . . ?
N9 Cu2 S3 164.87(10) . . ?
N8 Cu2 S3 105.23(9) . . ?
N9 Cu2 S4 84.34(11) . . ?
N8 Cu2 S4 162.49(9) . . ?
S3 Cu2 S4 90.08(4) . . ?
N9 Cu2 N12 112.71(12) . . ?
N8 Cu2 N12 104.70(12) . . ?
S3 Cu2 N12 80.78(8) . . ?
S4 Cu2 N12 85.83(9) . . ?
C1 S1 Cu1 97.17(15) . . ?
C11 S2 Cu1 100.93(14) . . ?
C22 S3 Cu2 99.98(14) . . ?
C12 S4 Cu2 96.69(15) . . ?
O2 S5 O3 115.28(18) . . ?
O2 S5 O1 114.08(19) . . ?
O3 S5 O1 114.7(2) . . ?
O2 S5 C25 104.1(2) . . ?
O3 S5 C25 103.8(2) . . ?
O1 S5 C25 102.7(2) . . ?
O6 S6 O5 114.1(2) . . ?
O6 S6 O4 113.4(2) . . ?
O5 S6 O4 115.1(2) . . ?
O6 S6 C26 106.7(3) . . ?
O5 S6 C26 103.5(2) . . ?
O4 S6 C26 102.3(2) . . ?
O8 S7 O7 116.2(2) . . ?
O8 S7 O9 116.8(2) . . ?
O7 S7 O9 113.27(19) . . ?
O8 S7 C27 103.5(2) . . ?
O7 S7 C27 100.9(2) . . ?
O9 S7 C27 103.2(2) . . ?
O12 S8 O11 115.2(2) . . ?
O12 S8 O10 114.8(2) . . ?
O11 S8 O10 113.69(19) . . ?
O12 S8 C28 104.2(3) . . ?
O11 S8 C28 104.2(3) . . ?
O10 S8 C28 102.7(3) . . ?
C8 N1 C4 117.7(3) . . ?
C8 N1 Cu1 130.8(3) . . ?
C4 N1 Cu1 111.0(3) . . ?
C3 N2 N3 119.0(3) . . ?
C3 N2 Cu1 119.3(3) . . ?
N3 N2 Cu1 120.4(2) . . ?
C1 N3 N2 117.6(3) . . ?
C1 N3 H3A 117(5) . . ?
N2 N3 H3A 124(5) . . ?
C1 N4 H4A 117(6) . . ?
C1 N4 H4B 120(5) . . ?
H4A N4 H4B 122(8) . . ?
C20 N5 N6 116.6(3) . . ?
C20 N5 Cu1 126.4(3) . . ?
N6 N5 Cu1 110.1(2) . . ?
C11 N6 N5 119.7(3) . . ?
C11 N6 H6A 119(5) . . ?
N5 N6 H6A 120(5) . . ?
C11 N7 H7A 129(5) . . ?
C11 N7 H7B 119(5) . . ?
H7A N7 H7B 111(7) . . ?
C19 N8 C15 117.9(3) . . ?
C19 N8 Cu2 130.8(3) . . ?
C15 N8 Cu2 110.8(3) . . ?
C14 N9 N10 119.7(3) . . ?
C14 N9 Cu2 119.9(3) . . ?
N10 N9 Cu2 119.7(2) . . ?
C12 N10 N9 117.2(3) . . ?
C12 N10 H10A 119(6) . . ?
N9 N10 H10A 121(6) . . ?
C12 N11 H11A 121(5) . . ?
C12 N11 H11B 122(6) . . ?
H11A N11 H11B 116(8) . . ?
C9 N12 N13 116.6(3) . . ?
C9 N12 Cu2 126.6(3) . . ?
N13 N12 Cu2 109.4(2) . . ?
C22 N13 N12 120.2(3) . . ?
C22 N13 H13A 123(5) . . ?
N12 N13 H13A 117(5) . . ?
C22 N14 H14A 123(5) . . ?
C22 N14 H14B 117(6) . . ?
H14A N14 H14B 119(8) . . ?
C30B O13 C31B 136.0(9) . . ?
C31A O13 C30A 143.6(8) . . ?
N4 C1 N3 116.5(4) . . ?
N4 C1 S1 122.7(3) . . ?
N3 C1 S1 120.7(3) . . ?
C3 C2 H2A 109.5 . . ?
C3 C2 H2B 109.5 . . ?
H2A C2 H2B 109.5 . . ?
C3 C2 H2C 109.5 . . ?
H2A C2 H2C 109.5 . . ?
H2B C2 H2C 109.5 . . ?
N2 C3 C2 125.0(4) . . ?
N2 C3 C4 112.8(3) . . ?
C2 C3 C4 122.2(3) . . ?
N1 C4 C5 122.6(4) . . ?
N1 C4 C3 116.1(3) . . ?
C5 C4 C3 121.3(3) . . ?
C6 C5 C4 119.0(4) . . ?
C6 C5 H5 120.5 . . ?
C4 C5 H5 120.5 . . ?
C7 C6 C5 118.7(4) . . ?
C7 C6 H6 120.6 . . ?
C5 C6 H6 120.6 . . ?
C6 C7 C8 119.4(4) . . ?
C6 C7 H7 120.3 . . ?
C8 C7 H7 120.3 . . ?
N1 C8 C7 122.5(4) . . ?
N1 C8 C9 118.9(3) . . ?
C7 C8 C9 118.5(4) . . ?
N12 C9 C8 113.8(3) . . ?
N12 C9 C10 126.2(4) . . ?
C8 C9 C10 119.9(3) . . ?
C9 C10 H10B 109.5 . . ?
C9 C10 H10C 109.5 . . ?
H10B C10 H10C 109.5 . . ?
C9 C10 H10D 109.5 . . ?
H10B C10 H10D 109.5 . . ?
H10C C10 H10D 109.5 . . ?
N7 C11 N6 116.0(4) . . ?
N7 C11 S2 120.9(3) . . ?
N6 C11 S2 123.1(3) . . ?
N11 C12 N10 117.1(4) . . ?
N11 C12 S4 121.7(3) . . ?
N10 C12 S4 121.1(3) . . ?
C14 C13 H13B 109.5 . . ?
C14 C13 H13C 109.5 . . ?
H13B C13 H13C 109.5 . . ?
C14 C13 H13D 109.5 . . ?
H13B C13 H13D 109.5 . . ?
H13C C13 H13D 109.5 . . ?
N9 C14 C15 112.9(3) . . ?
N9 C14 C13 125.8(4) . . ?
C15 C14 C13 121.3(4) . . ?
N8 C15 C16 121.9(4) . . ?
N8 C15 C14 116.1(4) . . ?
C16 C15 C14 122.0(4) . . ?
C17 C16 C15 119.1(4) . . ?
C17 C16 H16 120.4 . . ?
C15 C16 H16 120.4 . . ?
C16 C17 C18 119.1(4) . . ?
C16 C17 H17 120.5 . . ?
C18 C17 H17 120.5 . . ?
C17 C18 C19 119.0(4) . . ?
C17 C18 H18 120.5 . . ?
C19 C18 H18 120.5 . . ?
N8 C19 C18 122.8(4) . . ?
N8 C19 C20 117.7(4) . . ?
C18 C19 C20 119.4(4) . . ?
N5 C20 C19 113.2(3) . . ?
N5 C20 C21 127.3(4) . . ?
C19 C20 C21 119.5(3) . . ?
C20 C21 H21A 109.5 . . ?
C20 C21 H21B 109.5 . . ?
H21A C21 H21B 109.5 . . ?
C20 C21 H21C 109.5 . . ?
H21A C21 H21C 109.5 . . ?
H21B C21 H21C 109.5 . . ?
N14 C22 N13 116.2(4) . . ?
N14 C22 S3 120.7(3) . . ?
N13 C22 S3 123.1(3) . . ?
N15 C23 C24 175.5(9) . . ?
C23 C24 H24A 109.5 . . ?
C23 C24 H24B 109.5 . . ?
H24A C24 H24B 109.5 . . ?
C23 C24 H24C 109.5 . . ?
H24A C24 H24C 109.5 . . ?
H24B C24 H24C 109.5 . . ?
F2 C25 F1 108.5(4) . . ?
F2 C25 F3 108.1(4) . . ?
F1 C25 F3 107.7(4) . . ?
F2 C25 S5 110.7(4) . . ?
F1 C25 S5 110.7(3) . . ?
F3 C25 S5 111.0(3) . . ?
F4 C26 F6 108.9(5) . . ?
F4 C26 F5 109.3(5) . . ?
F6 C26 F5 108.5(5) . . ?
F4 C26 S6 110.3(4) . . ?
F6 C26 S6 111.4(4) . . ?
F5 C26 S6 108.3(4) . . ?
F9 C27 F7 108.9(5) . . ?
F9 C27 F8 107.9(4) . . ?
F7 C27 F8 108.1(5) . . ?
F9 C27 S7 111.6(4) . . ?
F7 C27 S7 110.2(4) . . ?
F8 C27 S7 110.0(4) . . ?
F10 C28 F11 108.9(6) . . ?
F10 C28 F12 107.3(5) . . ?
F11 C28 F12 106.3(5) . . ?
F10 C28 S8 111.8(4) . . ?
F11 C28 S8 110.7(4) . . ?
F12 C28 S8 111.5(5) . . ?
C30A C29 H29A 109.5 . . ?
C30A C29 H29B 109.5 . . ?
H29A C29 H29B 109.5 . . ?
C30A C29 H29C 109.5 . . ?
H29A C29 H29C 109.5 . . ?
H29B C29 H29C 109.5 . . ?
C30B C29 H29D 109.5 . . ?
C30B C29 H29E 109.5 . . ?
H29D C29 H29E 109.5 . . ?
C30B C29 H29F 109.5 . . ?
H29D C29 H29F 109.5 . . ?
H29E C29 H29F 109.5 . . ?
C31A C32 H32A 109.5 . . ?
C31A C32 H32B 109.5 . . ?
H32A C32 H32B 109.5 . . ?
C31A C32 H32C 109.5 . . ?
H32A C32 H32C 109.5 . . ?
H32B C32 H32C 109.5 . . ?
C31B C32 H32D 109.5 . . ?
C31B C32 H32E 109.5 . . ?
H32D C32 H32E 109.5 . . ?
C31B C32 H32F 109.5 . . ?
H32D C32 H32F 109.5 . . ?
H32E C32 H32F 109.5 . . ?
C29 C30A O13 101.7(10) . . ?
C29 C30A H30A 111.4 . . ?
O13 C30A H30A 111.4 . . ?
C29 C30A H30B 111.4 . . ?
O13 C30A H30B 111.4 . . ?
H30A C30A H30B 109.3 . . ?
C32 C31A O13 108.3(9) . . ?
C32 C31A H31A 110.0 . . ?
O13 C31A H31A 110.0 . . ?
C32 C31A H31B 110.0 . . ?
O13 C31A H31B 110.0 . . ?
H31A C31A H31B 108.4 . . ?
O13 C30B C29 108.0(9) . . ?
O13 C30B H30C 110.1 . . ?
C29 C30B H30C 110.1 . . ?
O13 C30B H30D 110.1 . . ?
C29 C30B H30D 110.1 . . ?
H30C C30B H30D 108.4 . . ?
O13 C31B C32 95.3(12) . . ?
O13 C31B H31C 112.7 . . ?
C32 C31B H31C 112.7 . . ?
O13 C31B H31D 112.7 . . ?
C32 C31B H31D 112.7 . . ?
H31C C31B H31D 110.2 . . ?

loop_
_geom_torsion_atom_site_label_1
_geom_torsion_atom_site_label_2
_geom_torsion_atom_site_label_3
_geom_torsion_atom_site_label_4
_geom_torsion
_geom_torsion_site_symmetry_1
_geom_torsion_site_symmetry_2
_geom_torsion_site_symmetry_3
_geom_torsion_site_symmetry_4
_geom_torsion_publ_flag
C3 N2 N3 C1 166.4(3) . . . . ?
Cu1 N2 N3 C1 -0.7(4) . . . . ?
C20 N5 N6 C11 176.7(4) . . . . ?
Cu1 N5 N6 C11 23.9(4) . . . . ?
C14 N9 N10 C12 168.4(4) . . . . ?
Cu2 N9 N10 C12 -2.0(5) . . . . ?
C9 N12 N13 C22 177.1(4) . . . . ?
Cu2 N12 N13 C22 25.0(4) . . . . ?
N2 N3 C1 N4 176.7(3) . . . . ?
N2 N3 C1 S1 -5.4(5) . . . . ?
Cu1 S1 C1 N4 -174.9(3) . . . . ?
Cu1 S1 C1 N3 7.3(3) . . . . ?
N3 N2 C3 C2 -3.5(6) . . . . ?
Cu1 N2 C3 C2 163.7(3) . . . . ?
N3 N2 C3 C4 177.9(3) . . . . ?
Cu1 N2 C3 C4 -14.9(4) . . . . ?
C8 N1 C4 C5 -1.1(5) . . . . ?
Cu1 N1 C4 C5 -174.4(3) . . . . ?
C8 N1 C4 C3 178.9(3) . . . . ?
Cu1 N1 C4 C3 5.6(4) . . . . ?
N2 C3 C4 N1 5.2(5) . . . . ?
C2 C3 C4 N1 -173.4(3) . . . . ?
N2 C3 C4 C5 -174.8(4) . . . . ?
C2 C3 C4 C5 6.6(6) . . . . ?
N1 C4 C5 C6 1.8(6) . . . . ?
C3 C4 C5 C6 -178.2(4) . . . . ?
C4 C5 C6 C7 -0.6(6) . . . . ?
C5 C6 C7 C8 -1.1(6) . . . . ?
C4 N1 C8 C7 -0.7(5) . . . . ?
Cu1 N1 C8 C7 171.0(3) . . . . ?
C4 N1 C8 C9 176.7(3) . . . . ?
Cu1 N1 C8 C9 -11.6(5) . . . . ?
C6 C7 C8 N1 1.8(6) . . . . ?
C6 C7 C8 C9 -175.6(3) . . . . ?
N13 N12 C9 C8 176.5(3) . . . . ?
Cu2 N12 C9 C8 -36.9(5) . . . . ?
N13 N12 C9 C10 -6.2(6) . . . . ?
Cu2 N12 C9 C10 140.5(3) . . . . ?
N1 C8 C9 N12 -58.9(5) . . . . ?
C7 C8 C9 N12 118.6(4) . . . . ?
N1 C8 C9 C10 123.6(4) . . . . ?
C7 C8 C9 C10 -58.9(5) . . . . ?
N5 N6 C11 N7 168.3(4) . . . . ?
N5 N6 C11 S2 -10.2(5) . . . . ?
Cu1 S2 C11 N7 172.3(3) . . . . ?
Cu1 S2 C11 N6 -9.2(4) . . . . ?
N9 N10 C12 N11 175.9(4) . . . . ?
N9 N10 C12 S4 -6.7(5) . . . . ?
Cu2 S4 C12 N11 -172.8(3) . . . . ?
Cu2 S4 C12 N10 9.9(3) . . . . ?
N10 N9 C14 C15 178.6(3) . . . . ?
Cu2 N9 C14 C15 -11.1(4) . . . . ?
N10 N9 C14 C13 -3.5(6) . . . . ?
Cu2 N9 C14 C13 166.8(3) . . . . ?
C19 N8 C15 C16 -1.0(5) . . . . ?
Cu2 N8 C15 C16 -174.0(3) . . . . ?
C19 N8 C15 C14 179.9(3) . . . . ?
Cu2 N8 C15 C14 6.9(4) . . . . ?
N9 C14 C15 N8 1.9(5) . . . . ?
C13 C14 C15 N8 -176.1(4) . . . . ?
N9 C14 C15 C16 -177.2(4) . . . . ?
C13 C14 C15 C16 4.8(6) . . . . ?
N8 C15 C16 C17 2.4(6) . . . . ?
C14 C15 C16 C17 -178.5(4) . . . . ?
C15 C16 C17 C18 -0.7(6) . . . . ?
C16 C17 C18 C19 -2.3(6) . . . . ?
C15 N8 C19 C18 -2.1(5) . . . . ?
Cu2 N8 C19 C18 169.2(3) . . . . ?
C15 N8 C19 C20 174.9(3) . . . . ?
Cu2 N8 C19 C20 -13.9(5) . . . . ?
C17 C18 C19 N8 3.8(6) . . . . ?
C17 C18 C19 C20 -173.1(4) . . . . ?
N6 N5 C20 C19 176.4(3) . . . . ?
Cu1 N5 C20 C19 -35.8(5) . . . . ?
N6 N5 C20 C21 -5.7(6) . . . . ?
Cu1 N5 C20 C21 142.1(4) . . . . ?
N8 C19 C20 N5 -58.9(5) . . . . ?
C18 C19 C20 N5 118.2(4) . . . . ?
N8 C19 C20 C21 123.0(4) . . . . ?
C18 C19 C20 C21 -59.9(5) . . . . ?
N12 N13 C22 N14 169.8(4) . . . . ?
N12 N13 C22 S3 -10.2(5) . . . . ?
Cu2 S3 C22 N14 169.7(3) . . . . ?
Cu2 S3 C22 N13 -10.3(4) . . . . ?
O2 S5 C25 F2 174.5(3) . . . . ?
O3 S5 C25 F2 -64.5(4) . . . . ?
O1 S5 C25 F2 55.3(4) . . . . ?
O2 S5 C25 F1 54.1(4) . . . . ?
O3 S5 C25 F1 175.1(3) . . . . ?
O1 S5 C25 F1 -65.1(4) . . . . ?
O2 S5 C25 F3 -65.4(4) . . . . ?
O3 S5 C25 F3 55.6(4) . . . . ?
O1 S5 C25 F3 175.4(4) . . . . ?
O6 S6 C26 F4 175.7(3) . . . . ?
O5 S6 C26 F4 -63.5(4) . . . . ?
O4 S6 C26 F4 56.4(4) . . . . ?
O6 S6 C26 F6 -63.1(5) . . . . ?
O5 S6 C26 F6 57.6(5) . . . . ?
O4 S6 C26 F6 177.6(4) . . . . ?
O6 S6 C26 F5 56.2(4) . . . . ?
O5 S6 C26 F5 176.9(4) . . . . ?
O4 S6 C26 F5 -63.1(5) . . . . ?
O8 S7 C27 F9 61.3(4) . . . . ?
O7 S7 C27 F9 -178.2(3) . . . . ?
O9 S7 C27 F9 -60.9(4) . . . . ?
O8 S7 C27 F7 -177.6(4) . . . . ?
O7 S7 C27 F7 -57.1(4) . . . . ?
O9 S7 C27 F7 60.2(4) . . . . ?
O8 S7 C27 F8 -58.5(5) . . . . ?
O7 S7 C27 F8 62.1(4) . . . . ?
O9 S7 C27 F8 179.3(4) . . . . ?
O12 S8 C28 F10 -179.4(4) . . . . ?
O11 S8 C28 F10 59.4(5) . . . . ?
O10 S8 C28 F10 -59.4(5) . . . . ?
O12 S8 C28 F11 -57.8(6) . . . . ?
O11 S8 C28 F11 -178.9(5) . . . . ?
O10 S8 C28 F11 62.3(6) . . . . ?
O12 S8 C28 F12 60.4(5) . . . . ?
O11 S8 C28 F12 -60.7(5) . . . . ?
O10 S8 C28 F12 -179.5(4) . . . . ?
C31A O13 C30A C29 122.6(13) . . . . ?
C30A O13 C31A C32 115.3(14) . . . . ?
C31B O13 C30B C29 -110.9(15) . . . . ?
C30B O13 C31B C32 -128.6(12) . . . . ?

loop_
_geom_hbond_atom_site_label_D
_geom_hbond_atom_site_label_H
_geom_hbond_atom_site_label_A
_geom_hbond_distance_DH
_geom_hbond_distance_HA
_geom_hbond_distance_DA
_geom_hbond_angle_DHA
_geom_hbond_site_symmetry_A
N7 H7A N15 0.86(8) 2.47(8) 3.142(7) 136(7) .
N10 H10A S8 0.83(8) 2.99(8) 3.757(4) 155(7) .
N10 H10A O10 0.83(8) 1.96(8) 2.786(5) 179(9) .
N11 H11B S8 0.85(8) 2.93(8) 3.702(4) 153(7) .
N11 H11B O11 0.85(8) 1.97(8) 2.820(5) 178(8) .
N3 H3A S7 1.01(8) 2.78(8) 3.744(4) 160(6) 1_565
N3 H3A O7 1.01(8) 1.77(8) 2.763(5) 170(7) 1_565
N4 H4A O3 0.77(8) 2.47(8) 3.044(5) 132(8) 1_565
N4 H4B S7 0.93(8) 2.84(8) 3.729(4) 159(7) 1_565
N4 H4B O9 0.93(8) 1.95(8) 2.870(5) 167(7) 1_565
N6 H6A O1 0.90(8) 2.06(8) 2.874(4) 151(7) 5_666
N7 H7A O6 0.86(8) 2.41(8) 3.091(5) 136(7) 5_666
N7 H7B O1 0.88(2) 2.11(4) 2.909(5) 150(7) 5_666
N13 H13A O4 0.91(8) 2.04(8) 2.847(5) 147(7) 5_666
N14 H14A O4 0.86(8) 2.19(8) 2.920(5) 142(7) 5_666
N14 H14B O2 0.76(9) 2.29(8) 2.995(5) 156(9) 5_666
N11 H11A O5 0.87(8) 2.45(8) 3.089(6) 131(7) 3_445

_refine_diff_density_max         1.698
_refine_diff_density_min         -1.247
_refine_diff_density_rms         0.090

_shelx_res_file                  
;
TITL pre2_a.res in C2/c
    pre2_a.res
    created by SHELXL-2016/6 at 22:36:55 on 10-Jan-2019
CELL 0.71073 30.3686 11.8376 36.8379 90 107.677 90
ZERR 8 0.0089 0.0035 0.0106 0 0.004 0
LATT 7
SYMM -X,+Y,0.5-Z
SFAC C  H  N  O  F  S  Cu
UNIT 256  344  120  104  96  64  16
L.S. 10
ACTA
ABIN
EQIV $1 X, Y+1, Z
EQIV $2 -X+1, -Y+1, -Z+1
EQIV $3 X-0.5, Y-0.5, Z

HTAB N7 N15
HTAB N10 S8
HTAB N10 O10
HTAB N11 S8
HTAB N11 O11
HTAB N3 S7_$1
HTAB N3 O7_$1
HTAB N4 O3_$1
HTAB N4 S7_$1
HTAB N4 O9_$1
HTAB N6 O1_$2
HTAB N7 O6_$2
HTAB N7 O1_$2
HTAB N13 O4_$2
HTAB N14 O4_$2
HTAB N14 O2_$2
HTAB N11 O5_$3

BOND $H
CONF
ACTA
DFIX 0.9 N7 H7B
FMAP 2
PLAN 1
TEMP -153
WGHT    0.037200   99.130798
FVAR       0.07904   0.52180
CU1   7    0.325774    0.811755    0.422112    11.00000    0.01787    0.01701 =
         0.01062   -0.00081    0.00210    0.00387
CU2   7    0.371110    0.450832    0.423347    11.00000    0.01882    0.01967 =
         0.01034   -0.00186   -0.00027    0.00620
S1    6    0.367501    0.979218    0.437849    11.00000    0.02465    0.01761 =
         0.01369   -0.00241    0.00261    0.00184
S2    6    0.314985    0.803687    0.481402    11.00000    0.02038    0.02250 =
         0.01298   -0.00046    0.00459    0.00954
S3    6    0.424481    0.461704    0.483022    11.00000    0.01684    0.02535 =
         0.01205   -0.00122   -0.00013    0.00914
S4    6    0.343747    0.282406    0.439912    11.00000    0.02685    0.02291 =
         0.01217   -0.00178    0.00094    0.00450
S5    6    0.486218    0.366274    0.411965    11.00000    0.01737    0.02264 =
         0.01535   -0.00392    0.00105    0.00455
S6    6    0.702357    0.391000    0.414465    11.00000    0.03899    0.04122 =
         0.02663    0.01806    0.01898    0.02392
S7    6    0.378622    0.078431    0.282044    11.00000    0.03117    0.04239 =
         0.01890    0.00108    0.00528   -0.00692
S8    6    0.210133    0.178655    0.287801    11.00000    0.03907    0.03262 =
         0.02396    0.00166   -0.00723   -0.00889
N1    3    0.283678    0.680680    0.390336    11.00000    0.01321    0.01814 =
         0.01571   -0.00090    0.00405    0.00849
N2    3    0.321353    0.856040    0.369117    11.00000    0.01621    0.01887 =
         0.01480   -0.00070    0.00395    0.00435
N3    3    0.344010    0.950571    0.362265    11.00000    0.02469    0.01764 =
         0.01570   -0.00077    0.00702   -0.00026
N4    3    0.392234    1.099761    0.385886    11.00000    0.02558    0.02137 =
         0.02426   -0.00558    0.00926   -0.00289
N5    3    0.395072    0.723972    0.456470    11.00000    0.02006    0.01410 =
         0.01056   -0.00226    0.00055    0.00570
N6    3    0.404799    0.746704    0.495150    11.00000    0.01862    0.01903 =
         0.01021   -0.00222    0.00000    0.00590
N7    3    0.380252    0.774922    0.547228    11.00000    0.03139    0.02771 =
         0.01382   -0.00064    0.00585    0.01136
N8    3    0.388978    0.581899    0.391614    11.00000    0.01559    0.02042 =
         0.01265   -0.00086    0.00120    0.00929
N9    3    0.335416    0.407277    0.370574    11.00000    0.02023    0.01575 =
         0.01526    0.00003   -0.00165    0.00756
N10   3    0.307131    0.312625    0.364467    11.00000    0.02268    0.02019 =
         0.01656   -0.00303   -0.00267    0.00337
N11   3    0.277405    0.165648    0.390018    11.00000    0.02618    0.02926 =
         0.02315    0.00146    0.00240   -0.00228
N12   3    0.325529    0.537724    0.455926    11.00000    0.01886    0.01581 =
         0.01300    0.00026    0.00230    0.00603
N13   3    0.343206    0.513998    0.494505    11.00000    0.02044    0.01713 =
         0.01140    0.00034    0.00262    0.00728
N14   3    0.404135    0.483926    0.547683    11.00000    0.02149    0.02764 =
         0.01270   -0.00056    0.00247    0.00432
N15   3    0.368475    0.945350    0.608994    11.00000    0.05722    0.10402 =
         0.05623   -0.01016    0.02121    0.00435
O1    4    0.523663    0.295065    0.434500    11.00000    0.03052    0.03226 =
         0.02253   -0.00237   -0.00360    0.00887
O2    4    0.493508    0.485579    0.419627    11.00000    0.02210    0.02225 =
         0.03615   -0.00680    0.00118    0.00289
O3    4    0.440418    0.325715    0.408995    11.00000    0.02524    0.02844 =
         0.03284   -0.00507    0.01183    0.00018
O4    4    0.682900    0.462202    0.437922    11.00000    0.05013    0.06537 =
         0.02452    0.00943    0.01928    0.02949
O5    4    0.744765    0.432170    0.409125    11.00000    0.02640    0.07125 =
         0.03177    0.00754    0.01034    0.01997
O6    4    0.703296    0.275065    0.423943    11.00000    0.06626    0.04030 =
         0.07343    0.02194    0.04944    0.01900
O7    4    0.367183   -0.029529    0.295596    11.00000    0.06248    0.04407 =
         0.02973   -0.00602    0.02859   -0.01624
O8    4    0.355985    0.103917    0.242847    11.00000    0.04760    0.07965 =
         0.02439    0.00490   -0.00260   -0.00489
O9    4    0.382416    0.169886    0.309241    11.00000    0.03993    0.03341 =
         0.03067    0.00628    0.01305    0.00689
O10   4    0.233377    0.286702    0.298107    11.00000    0.04242    0.03102 =
         0.02732   -0.00024   -0.01061   -0.00863
O11   4    0.226594    0.091604    0.316462    11.00000    0.04485    0.02847 =
         0.02435   -0.00006   -0.00553    0.00052
O12   4    0.204021    0.143142    0.248902    11.00000    0.08239    0.05229 =
         0.02677   -0.00165   -0.00171   -0.03043
O13   4    0.534135    0.868472    0.413735    11.00000    0.07682    0.05440 =
         0.08016    0.00725    0.03447   -0.00069
C1    1    0.368814    1.012264    0.393015    11.00000    0.02048    0.01640 =
         0.01981    0.00061    0.00610    0.00785
C2    1    0.274830    0.851869    0.300988    11.00000    0.02942    0.02825 =
         0.01669    0.00098    0.00284   -0.00177
AFIX 137
H2A   2    0.275461    0.934639    0.301359    11.00000   -1.50000
H2B   2    0.243290    0.825826    0.288196    11.00000   -1.50000
H2C   2    0.295609    0.823795    0.287217    11.00000   -1.50000
AFIX   0
C3    1    0.290189    0.808426    0.340702    11.00000    0.01720    0.01836 =
         0.01340   -0.00274    0.00470    0.00394
C4    1    0.269955    0.704674    0.352269    11.00000    0.01584    0.01795 =
         0.01250   -0.00242    0.00301    0.00619
C5    1    0.238872    0.637035    0.325431    11.00000    0.01935    0.02483 =
         0.01429   -0.00107    0.00100    0.00573
AFIX  43
H5    2    0.230706    0.654921    0.299078    11.00000   -1.20000
AFIX   0
C6    1    0.219916    0.542636    0.337832    11.00000    0.02047    0.02167 =
         0.01689   -0.00233   -0.00070    0.00056
AFIX  43
H6    2    0.198422    0.495638    0.320125    11.00000   -1.20000
AFIX   0
C7    1    0.233030    0.518875    0.376380    11.00000    0.01839    0.01977 =
         0.02134    0.00023    0.00541    0.00398
AFIX  43
H7    2    0.220224    0.455857    0.385576    11.00000   -1.20000
AFIX   0
C8    1    0.265479    0.588799    0.401838    11.00000    0.01258    0.01949 =
         0.01501    0.00005    0.00407    0.00810
C9    1    0.281793    0.556868    0.443083    11.00000    0.02052    0.01175 =
         0.01789    0.00336    0.00843    0.00554
C10   1    0.247458    0.545159    0.465100    11.00000    0.02033    0.03054 =
         0.01942    0.00699    0.00609    0.00631
AFIX 137
H10B  2    0.253205    0.474399    0.479589    11.00000   -1.50000
H10C  2    0.216026    0.544497    0.447324    11.00000   -1.50000
H10D  2    0.250848    0.608979    0.482683    11.00000   -1.50000
AFIX   0
C11   1    0.369741    0.774341    0.509467    11.00000    0.02119    0.01860 =
         0.01277    0.00091    0.00348    0.00531
C12   1    0.306529    0.251807    0.395603    11.00000    0.02239    0.02020 =
         0.02088   -0.00009    0.00407    0.00887
C13   1    0.326537    0.418041    0.301535    11.00000    0.03693    0.03240 =
         0.01676   -0.00320    0.00395   -0.00059
AFIX 137
H13B  2    0.324171    0.335458    0.300766    11.00000   -1.50000
H13C  2    0.348369    0.442357    0.288223    11.00000   -1.50000
H13D  2    0.296094    0.451016    0.289050    11.00000   -1.50000
AFIX   0
C14   1    0.343308    0.456683    0.342125    11.00000    0.02293    0.02056 =
         0.01405   -0.00221    0.00139    0.01043
C15   1    0.373460    0.558753    0.353470    11.00000    0.01761    0.02141 =
         0.01333   -0.00158    0.00102    0.01089
C16   1    0.384581    0.627397    0.326603    11.00000    0.02394    0.02785 =
         0.01287   -0.00112    0.00096    0.00942
AFIX  43
H16   2    0.372437    0.611267    0.300171    11.00000   -1.20000
AFIX   0
C17   1    0.413586    0.719377    0.339061    11.00000    0.02783    0.02900 =
         0.01779    0.00395    0.00781    0.00359
AFIX  43
H17   2    0.421825    0.766574    0.321296    11.00000   -1.20000
AFIX   0
C18   1    0.430394    0.741444    0.377861    11.00000    0.02303    0.02078 =
         0.02525   -0.00045    0.00731    0.00412
AFIX  43
H18   2    0.451171    0.802304    0.387092    11.00000   -1.20000
AFIX   0
C19   1    0.416327    0.673002    0.403031    11.00000    0.01348    0.02192 =
         0.01794    0.00042    0.00242    0.00905
C20   1    0.429932    0.703800    0.444450    11.00000    0.01720    0.01925 =
         0.01618    0.00240    0.00078    0.00518
C21   1    0.480191    0.711825    0.466771    11.00000    0.01856    0.02880 =
         0.01946   -0.00455    0.00177    0.00108
AFIX 137
H21A  2    0.485220    0.778094    0.483478    11.00000   -1.50000
H21B  2    0.498621    0.719105    0.449188    11.00000   -1.50000
H21C  2    0.489551    0.643515    0.482223    11.00000   -1.50000
AFIX   0
C22   1    0.388448    0.488099    0.509859    11.00000    0.02048    0.01352 =
         0.01272   -0.00117   -0.00012    0.00391
C23   1    0.389903    0.921170    0.639204    11.00000    0.04585    0.10034 =
         0.03643   -0.02128    0.01205    0.00499
C24   1    0.415281    0.882023    0.677029    11.00000    0.07633    0.15803 =
         0.04845   -0.00398    0.02078    0.01460
AFIX 137
H24A  2    0.393497    0.861062    0.690800    11.00000   -1.50000
H24B  2    0.435596    0.942436    0.690846    11.00000   -1.50000
H24C  2    0.433922    0.816086    0.675031    11.00000   -1.50000
AFIX   0
C25   1    0.490324    0.349704    0.363710    11.00000    0.02573    0.05373 =
         0.02576   -0.00432    0.00911    0.00907
C26   1    0.660300    0.406373    0.367433    11.00000    0.02654    0.06574 =
         0.03043    0.00064    0.00901    0.01012
C27   1    0.439477    0.053377    0.283570    11.00000    0.04649    0.04510 =
         0.03654   -0.01082    0.01627   -0.00081
C28   1    0.152556    0.208409    0.288864    11.00000    0.04535    0.07290 =
         0.06288    0.03449    0.00894    0.00540
C29   1    0.510197    1.011142    0.449395    11.00000    0.10903    0.05389 =
         0.09603   -0.00837    0.03913   -0.01747
PART  1
AFIX 137
H29A  2    0.504140    1.066553    0.428694    21.00000   -1.50000
H29B  2    0.515595    1.050570    0.473751    21.00000   -1.50000
H29C  2    0.483476    0.960876    0.445215    21.00000   -1.50000
AFIX 137
PART 2
H29D  2    0.485182    0.961232    0.451162   -21.00000   -1.50000
H29E  2    0.500350    1.090022    0.449255   -21.00000   -1.50000
H29F  2    0.537607    0.998321    0.471330   -21.00000   -1.50000
AFIX   0
PART 0
C32   1    0.554578    0.719411    0.377312    11.00000    0.09174    0.06623 =
         0.09817    0.01037    0.03902    0.01984
PART  1
AFIX 137
H32A  2    0.585020    0.708356    0.396039    21.00000   -1.50000
H32B  2    0.555623    0.695540    0.352113    21.00000   -1.50000
H32C  2    0.531555    0.674279    0.384601    21.00000   -1.50000
AFIX 137
PART 2
H32D  2    0.524191    0.691770    0.377398   -21.00000   -1.50000
H32E  2    0.574999    0.655060    0.377645   -21.00000   -1.50000
H32F  2    0.551209    0.764462    0.354307   -21.00000   -1.50000
AFIX   0
PART 0
PART 1
C30A  1    0.552600    0.942114    0.450206    21.00000    0.08981    0.04623 =
         0.08270   -0.01006    0.02366   -0.03924
AFIX  23
H30A  2    0.562900    0.894805    0.473416    21.00000   -1.20000
H30B  2    0.578438    0.991093    0.448758    21.00000   -1.20000
AFIX   0
C31A  1    0.542032    0.838082    0.376099    21.00000    0.06648    0.07235 =
         0.07419    0.01420    0.02091   -0.00013
AFIX  23
H31A  2    0.513545    0.851966    0.354768    21.00000   -1.20000
H31B  2    0.567118    0.885182    0.372137    21.00000   -1.20000
AFIX   0
PART 2
C30B  1    0.521615    0.986397    0.413289   -21.00000    0.07494    0.02799 =
         0.05996    0.00094    0.02863    0.00523
AFIX  23
H30C  2    0.494548    1.002442    0.390903   -21.00000   -1.20000
H30D  2    0.547640    1.034463    0.411692   -21.00000   -1.20000
AFIX   0
C31B  1    0.578162    0.802435    0.417258   -21.00000    0.09690    0.05812 =
         0.15756    0.04848    0.07845    0.02882
AFIX  23
H31C  2    0.588496    0.757617    0.441033   -21.00000   -1.20000
H31D  2    0.603659    0.851001    0.414831   -21.00000   -1.20000
AFIX   0
PART 0
F1    5    0.529842    0.392352    0.361267    11.00000    0.03545    0.11089 =
         0.05128    0.00295    0.02703    0.00013
F2    5    0.488293    0.241326    0.354010    11.00000    0.05876    0.06678 =
         0.03490   -0.02749    0.00369    0.02167
F3    5    0.455884    0.403579    0.338401    11.00000    0.04537    0.07582 =
         0.02031    0.01292    0.00168    0.01553
F4    5    0.655168    0.512634    0.357747    11.00000    0.08302    0.08915 =
         0.04537    0.04316    0.02928    0.05392
F5    5    0.619617    0.364574    0.368792    11.00000    0.02354    0.14910 =
         0.08053   -0.01928    0.01241   -0.00669
F6    5    0.673160    0.349775    0.341179    11.00000    0.04880    0.11612 =
         0.03581   -0.03041    0.01029    0.00216
F7    5    0.464729    0.024042    0.318658    11.00000    0.05381    0.07737 =
         0.06095   -0.00331   -0.00510    0.02107
F8    5    0.441544   -0.031219    0.259762    11.00000    0.06677    0.07266 =
         0.08008   -0.03400    0.03721   -0.00613
F9    5    0.457826    0.143666    0.273209    11.00000    0.05204    0.07584 =
         0.06589   -0.01942    0.02781   -0.02587
F10   5    0.152135    0.243224    0.322691    11.00000    0.08069    0.08405 =
         0.10508    0.03137    0.05141    0.03978
F11   5    0.132544    0.287324    0.262871    11.00000    0.05120    0.10286 =
         0.11940    0.07824    0.00290    0.01718
F12   5    0.125331    0.116223    0.280166    11.00000    0.04764    0.10894 =
         0.08806    0.05239   -0.00671   -0.02515
H3A   2    0.350272    0.965738    0.337435    11.00000   -1.20000
H4A   2    0.407091    1.133687    0.403122    11.00000   -1.20000
H4B   2    0.392537    1.114362    0.361030    11.00000   -1.20000
H6A   2    0.432592    0.729070    0.511242    11.00000   -1.20000
H7A   2    0.363705    0.795967    0.561265    11.00000   -1.20000
H7B   2    0.408470    0.757597    0.561168    11.00000   -1.20000
H10A  2    0.285341    0.305620    0.344546    11.00000   -1.20000
H11A  2    0.275752    0.123285    0.408787    11.00000   -1.20000
H11B  2    0.262634    0.142974    0.367897    11.00000   -1.20000
H13A  2    0.323567    0.523316    0.508776    11.00000   -1.20000
H14A  2    0.388356    0.506810    0.562089    11.00000   -1.20000
H14B  2    0.429703    0.471451    0.556701    11.00000   -1.20000
HKLF 4


REM  pre2_a.res in C2/c
REM R1 =  0.0509 for    9275 Fo > 4sig(Fo)  and  0.0606 for all   10996 data
REM    801 parameters refined using      1 restraints

END

WGHT      0.0357    100.9620

REM Highest difference peak  1.698,  deepest hole -1.247,  1-sigma level  0.090
Q1    1   0.6806  0.3428  0.4061  11.00000  0.05    1.70
;
_shelx_res_checksum              71212

_shelx_fab_file                  
;
    4    0    0     18.70      0.00
    6    0    0     38.05      0.00
    8    0    0    -13.01      0.00
   10    0    0     -9.14      0.00
   12    0    0     17.81      0.00
   14    0    0     -0.02      0.00
   16    0    0      9.23      0.00
   18    0    0     -7.15      0.00
   20    0    0      3.82      0.00
   22    0    0      2.57      0.00
   24    0    0     -3.11      0.00
   26    0    0      3.64      0.00
   28    0    0      0.71      0.00
   30    0    0      2.10      0.00
   32    0    0     -2.27      0.00
   34    0    0      2.03      0.00
    1    1    0     10.00      0.00
    3    1    0     37.34      0.00
    5    1    0     -4.18      0.00
    7    1    0     -8.92      0.00
    9    1    0      2.24      0.00
   11    1    0     11.82      0.00
   13    1    0     -4.88      0.00
   15    1    0      4.05      0.00
   17    1    0     -1.76      0.00
   19    1    0      2.72      0.00
   21    1    0     -3.39      0.00
   23    1    0      1.08      0.00
   25    1    0     -0.05      0.00
   27    1    0      1.95      0.00
   29    1    0      0.63      0.00
   31    1    0      1.30      0.00
   33    1    0      0.53      0.00
    0    2    0    -74.45      0.00
    2    2    0     51.58      0.00
    4    2    0    -10.49      0.00
    6    2    0    -20.49      0.00
    8    2    0     22.69      0.00
   10    2    0     -7.23      0.00
   12    2    0     -9.21      0.00
   14    2    0     10.62      0.00
   16    2    0     -8.34      0.00
   18    2    0      2.27      0.00
   20    2    0     -3.76      0.00
   22    2    0      3.44      0.00
   24    2    0     -1.68      0.00
   26    2    0      0.29      0.00
   28    2    0     -0.55      0.00
   30    2    0      2.87      0.00
   32    2    0      1.47      0.00
    1    3    0      7.64      0.00
    3    3    0    -19.35      0.00
    5    3    0      6.41      0.00
    7    3    0      9.45      0.00
    9    3    0     -9.38      0.00
   11    3    0      1.44      0.00
   13    3    0      2.30      0.00
   15    3    0     -1.77      0.00
   17    3    0      0.09      0.00
   19    3    0      2.99      0.00
   21    3    0      0.26      0.00
   23    3    0      0.55      0.00
   25    3    0     -2.40      0.00
   27    3    0     -2.06      0.00
   29    3    0      2.24      0.00
   31    3    0      0.28      0.00
   33    3    0      1.98      0.00
    0    4    0     21.73      0.00
    2    4    0    -20.10      0.00
    4    4    0     12.06      0.00
    6    4    0      3.84      0.00
    8    4    0    -19.23      0.00
   10    4    0     15.45      0.00
   12    4    0      0.97      0.00
   14    4    0     -7.97      0.00
   16    4    0      6.99      0.00
   18    4    0      1.18      0.00
   20    4    0      5.68      0.00
   22    4    0     -2.28      0.00
   24    4    0      2.42      0.00
   26    4    0     -1.68      0.00
   28    4    0      0.61      0.00
   30    4    0     -0.56      0.00
   32    4    0      0.44      0.00
    1    5    0      0.93      0.00
    3    5    0      4.65      0.00
    5    5    0     -6.51      0.00
    7    5    0     -1.75      0.00
    9    5    0     11.36      0.00
   11    5    0    -12.82      0.00
   13    5    0      4.77      0.00
   15    5    0     -0.97      0.00
   17    5    0      6.48      0.00
   19    5    0     -4.91      0.00
   21    5    0      7.76      0.00
   23    5    0     -2.43      0.00
   25    5    0      3.66      0.00
   27    5    0      1.01      0.00
   29    5    0     -1.43      0.00
   31    5    0     -0.39      0.00
    0    6    0    -26.15      0.00
    2    6    0     16.99      0.00
    4    6    0    -13.03      0.00
    6    6    0      4.13      0.00
    8    6    0     -1.83      0.00
   10    6    0     -2.25      0.00
   12    6    0      0.63      0.00
   14    6    0      4.13      0.00
   16    6    0     -3.64      0.00
   18    6    0      5.33      0.00
   20    6    0     -2.12      0.00
   22    6    0      0.15      0.00
   24    6    0      1.02      0.00
   26    6    0     -2.51      0.00
   28    6    0      1.53      0.00
   30    6    0     -1.61      0.00
    1    7    0     -0.69      0.00
    3    7    0     -3.24      0.00
    5    7    0      5.41      0.00
    7    7    0     -3.88      0.00
    9    7    0     -3.51      0.00
   11    7    0      4.16      0.00
   13    7    0      2.45      0.00
   15    7    0     -1.12      0.00
   17    7    0      1.01      0.00
   19    7    0      2.09      0.00
   21    7    0     -2.70      0.00
   23    7    0      0.32      0.00
   25    7    0     -0.40      0.00
   27    7    0     -1.46      0.00
   29    7    0     -0.17      0.00
    0    8    0     12.35      0.00
    2    8    0     -5.49      0.00
    4    8    0      6.69      0.00
    6    8    0     -5.12      0.00
    8    8    0      3.57      0.00
   10    8    0      1.17      0.00
   12    8    0     -0.42      0.00
   14    8    0      2.39      0.00
   16    8    0      3.07      0.00
   18    8    0     -5.83      0.00
   20    8    0      0.92      0.00
   22    8    0     -0.67      0.00
   24    8    0     -1.15      0.00
   26    8    0      0.99      0.00
   28    8    0     -0.13      0.00
    1    9    0      0.27      0.00
    3    9    0      3.30      0.00
    5    9    0     -1.21      0.00
    7    9    0     -0.65      0.00
    9    9    0      0.46      0.00
   11    9    0      1.99      0.00
   13    9    0      0.03      0.00
   15    9    0     -2.11      0.00
   17    9    0      0.49      0.00
   19    9    0     -1.52      0.00
   21    9    0     -0.66      0.00
   23    9    0     -1.15      0.00
   25    9    0      2.77      0.00
    0   10    0      2.63      0.00
    2   10    0      1.20      0.00
    4   10    0     -0.99      0.00
    6   10    0      4.00      0.00
    8   10    0      1.40      0.00
   10   10    0     -2.78      0.00
   12   10    0      2.72      0.00
   14   10    0     -1.42      0.00
   16   10    0     -3.94      0.00
   18   10    0      1.69      0.00
   20   10    0     -1.38      0.00
   22   10    0      0.14      0.00
   24   10    0      1.29      0.00
    1   11    0      1.78      0.00
    3   11    0      0.24      0.00
    5   11    0     -0.45      0.00
    7   11    0      2.35      0.00
    9   11    0     -2.27      0.00
   11   11    0      4.16      0.00
   13   11    0     -5.47      0.00
   15   11    0      1.37      0.00
   17   11    0     -1.52      0.00
   19   11    0     -0.85      0.00
   21   11    0     -1.22      0.00
    0   12    0      4.50      0.00
    2   12    0     -0.60      0.00
    4   12    0      4.06      0.00
    6   12    0     -3.73      0.00
    8   12    0      0.03      0.00
   10   12    0      1.47      0.00
   12   12    0     -1.22      0.00
   14   12    0      0.83      0.00
   16   12    0      0.01      0.00
    1   13    0      3.41      0.00
    3   13    0      1.70      0.00
    5   13    0     -0.03      0.00
    7   13    0      0.35      0.00
    9   13    0      1.08      0.00
   11   13    0      0.02      0.00
    0   14    0      3.29      0.00
    2   14    0      1.14      0.00
  -33    1    1      1.96      0.00
  -31    1    1     -0.71      0.00
  -29    1    1      0.75      0.00
  -27    1    1      0.32      0.00
  -25    1    1      1.29      0.00
  -23    1    1     -1.85      0.00
  -21    1    1     -2.55      0.00
  -19    1    1      3.77      0.00
  -17    1    1     -8.79      0.00
  -15    1    1      4.27      0.00
  -13    1    1     -8.08      0.00
  -11    1    1      6.92      0.00
   -9    1    1     14.02      0.00
   -7    1    1    -26.04      0.00
   -5    1    1     -7.09      0.00
   -3    1    1     54.76      0.00
   -1    1    1   -121.26      0.00
    1    1    1     88.73      0.00
    3    1    1    -30.17      0.00
    5    1    1    -41.11      0.00
    7    1    1     25.25      0.00
    9    1    1      5.18      0.00
   11    1    1    -14.83      0.00
   13    1    1     10.26      0.00
   15    1    1    -10.69      0.00
   17    1    1      4.40      0.00
   19    1    1     -6.03      0.00
   21    1    1     -0.99      0.00
   23    1    1      0.25      0.00
   25    1    1     -1.83      0.00
   27    1    1      1.15      0.00
   29    1    1     -0.62      0.00
   31    1    1      1.09      0.00
   33    1    1     -1.07      0.00
  -34    2    1      1.10      0.00
  -32    2    1     -0.06      0.00
  -30    2    1      1.01      0.00
  -28    2    1     -0.64      0.00
  -26    2    1     -0.65      0.00
  -24    2    1     -1.42      0.00
  -22    2    1      2.05      0.00
  -20    2    1     -1.87      0.00
  -18    2    1      1.24      0.00
  -16    2    1     -1.55      0.00
  -14    2    1      8.17      0.00
  -12    2    1     -8.83      0.00
  -10    2    1      4.10      0.00
   -8    2    1     10.61      0.00
   -6    2    1      1.56      0.00
   -4    2    1    -31.28      0.00
   -2    2    1     29.24      0.00
    0    2    1      7.86      0.00
    2    2    1    -29.09      0.00
    4    2    1      7.31      0.00
    6    2    1      9.76      0.00
    8    2    1    -12.61      0.00
   10    2    1     -3.64      0.00
   12    2    1     11.82      0.00
   14    2    1     -2.91      0.00
   16    2    1      0.20      0.00
   18    2    1     -2.58      0.00
   20    2    1      5.00      0.00
   22    2    1     -1.53      0.00
   24    2    1     -0.24      0.00
   26    2    1     -1.41      0.00
   28    2    1      1.82      0.00
   30    2    1     -1.43      0.00
   32    2    1      1.22      0.00
  -33    3    1      1.34      0.00
  -31    3    1     -0.26      0.00
  -29    3    1      3.16      0.00
  -27    3    1     -4.01      0.00
  -25    3    1      1.62      0.00
  -23    3    1     -3.44      0.00
  -21    3    1      8.28      0.00
  -19    3    1     -2.87      0.00
  -17    3    1      7.19      0.00
  -15    3    1     -6.05      0.00
  -13    3    1     11.82      0.00
  -11    3    1      7.93      0.00
   -9    3    1    -21.34      0.00
   -7    3    1     14.79      0.00
   -5    3    1     12.04      0.00
   -3    3    1    -32.44      0.00
   -1    3    1     35.54      0.00
    1    3    1    -27.13      0.00
    3    3    1     11.27      0.00
    5    3    1      8.84      0.00
    7    3    1    -26.25      0.00
    9    3    1     19.49      0.00
   11    3    1     -0.29      0.00
   13    3    1     -6.97      0.00
   15    3    1     10.89      0.00
   17    3    1      0.89      0.00
   19    3    1      3.17      0.00
   21    3    1      0.07      0.00
   23    3    1      3.57      0.00
   25    3    1     -2.91      0.00
   27    3    1      1.14      0.00
   29    3    1     -0.50      0.00
   31    3    1      0.68      0.00
   33    3    1     -0.72      0.00
  -32    4    1      2.17      0.00
  -30    4    1     -0.26      0.00
  -28    4    1      2.45      0.00
  -26    4    1      0.07      0.00
  -24    4    1     -1.96      0.00
  -22    4    1      6.54      0.00
  -20    4    1     -3.32      0.00
  -18    4    1      4.84      0.00
  -16    4    1     -0.44      0.00
  -14    4    1      3.40      0.00
  -12    4    1     -7.00      0.00
  -10    4    1     13.74      0.00
   -8    4    1     -5.44      0.00
   -6    4    1     -2.38      0.00
   -4    4    1      7.49      0.00
   -2    4    1     -4.34      0.00
    0    4    1     -7.65      0.00
    2    4    1      8.35      0.00
    4    4    1     -6.18      0.00
    6    4    1     -3.19      0.00
    8    4    1     11.74      0.00
   10    4    1    -11.36      0.00
   12    4    1      5.34      0.00
   14    4    1      0.88      0.00
   16    4    1      3.74      0.00
   18    4    1     -4.54      0.00
   20    4    1      9.03      0.00
   22    4    1     -1.49      0.00
   24    4    1      3.10      0.00
   26    4    1     -0.65      0.00
   28    4    1      0.83      0.00
   30    4    1      2.42      0.00
   32    4    1     -0.52      0.00
  -31    5    1      0.72      0.00
  -29    5    1      2.04      0.00
  -27    5    1     -1.37      0.00
  -25    5    1     -1.70      0.00
  -23    5    1      0.15      0.00
  -21    5    1     -2.64      0.00
  -19    5    1      3.51      0.00
  -17    5    1     -3.85      0.00
  -15    5    1      3.72      0.00
  -13    5    1     -0.63      0.00
  -11    5    1     -5.24      0.00
   -9    5    1     12.47      0.00
   -7    5    1     -0.18      0.00
   -5    5    1    -14.42      0.00
   -3    5    1     17.27      0.00
   -1    5    1    -21.97      0.00
    1    5    1     17.88      0.00
    3    5    1    -17.13      0.00
    5    5    1      2.20      0.00
    7    5    1      8.79      0.00
    9    5    1     -8.03      0.00
   11    5    1      2.20      0.00
   13    5    1      5.85      0.00
   15    5    1     -7.88      0.00
   17    5    1      4.35      0.00
   19    5    1     -0.66      0.00
   21    5    1      1.02      0.00
   23    5    1     -2.89      0.00
   25    5    1     -1.23      0.00
   27    5    1      2.91      0.00
   29    5    1     -0.35      0.00
   31    5    1      1.56      0.00
  -30    6    1     -0.67      0.00
  -28    6    1     -0.35      0.00
  -26    6    1     -0.57      0.00
  -24    6    1     -0.62      0.00
  -22    6    1     -5.61      0.00
  -20    6    1      5.51      0.00
  -18    6    1     -1.71      0.00
  -16    6    1      0.38      0.00
  -14    6    1     -1.81      0.00
  -12    6    1      6.27      0.00
  -10    6    1     -8.51      0.00
   -8    6    1      1.06      0.00
   -6    6    1      4.60      0.00
   -4    6    1     -9.07      0.00
   -2    6    1     -3.39      0.00
    0    6    1      1.39      0.00
    2    6    1     -6.05      0.00
    4    6    1      1.51      0.00
    6    6    1     -4.15      0.00
    8    6    1     -3.46      0.00
   10    6    1      8.75      0.00
   12    6    1     -6.31      0.00
   14    6    1     -0.23      0.00
   16    6    1      1.01      0.00
   18    6    1      5.59      0.00
   20    6    1     -5.89      0.00
   22    6    1      0.68      0.00
   24    6    1     -3.32      0.00
   26    6    1     -1.25      0.00
   28    6    1     -0.01      0.00
   30    6    1      0.93      0.00
  -29    7    1     -2.19      0.00
  -27    7    1      1.28      0.00
  -25    7    1     -1.04      0.00
  -23    7    1      0.65      0.00
  -21    7    1      1.48      0.00
  -19    7    1     -3.39      0.00
  -17    7    1      4.27      0.00
  -15    7    1      0.22      0.00
  -13    7    1     -3.89      0.00
  -11    7    1     -1.61      0.00
   -9    7    1      2.34      0.00
   -7    7    1     -7.16      0.00
   -5    7    1      8.02      0.00
   -3    7    1    -12.76      0.00
   -1    7    1     17.68      0.00
    1    7    1    -16.78      0.00
    3    7    1      9.42      0.00
    5    7    1     -5.53      0.00
    7    7    1      3.24      0.00
    9    7    1     -4.23      0.00
   11    7    1      0.49      0.00
   13    7    1     -1.63      0.00
   15    7    1      5.37      0.00
   17    7    1     -4.17      0.00
   19    7    1      4.29      0.00
   21    7    1     -0.86      0.00
   23    7    1     -1.89      0.00
   25    7    1      0.57      0.00
   27    7    1     -1.82      0.00
   29    7    1      0.80      0.00
  -28    8    1     -0.16      0.00
  -26    8    1      0.35      0.00
  -24    8    1      0.51      0.00
  -22    8    1      1.41      0.00
  -20    8    1     -0.94      0.00
  -18    8    1      0.86      0.00
  -16    8    1      0.28      0.00
  -14    8    1     -3.06      0.00
  -12    8    1      2.74      0.00
  -10    8    1     -2.75      0.00
   -8    8    1     -2.18      0.00
   -6    8    1     -4.82      0.00
   -4    8    1      6.58      0.00
   -2    8    1     -3.54      0.00
    0    8    1     -0.07      0.00
    2    8    1      3.08      0.00
    4    8    1     -1.69      0.00
    6    8    1     -2.37      0.00
    8    8    1     -0.48      0.00
   10    8    1     -0.22      0.00
   12    8    1     -0.92      0.00
   14    8    1      1.91      0.00
   16    8    1      0.17      0.00
   18    8    1     -0.95      0.00
   20    8    1      0.27      0.00
   22    8    1      0.26      0.00
   24    8    1      0.91      0.00
   26    8    1     -0.59      0.00
  -25    9    1      1.13      0.00
  -23    9    1      1.06      0.00
  -21    9    1     -2.15      0.00
  -19    9    1      2.84      0.00
  -17    9    1     -4.39      0.00
  -15    9    1      0.91      0.00
  -13    9    1      3.17      0.00
  -11    9    1     -1.42      0.00
   -9    9    1     -3.51      0.00
   -7    9    1      1.73      0.00
   -5    9    1     -4.08      0.00
   -3    9    1      4.04      0.00
   -1    9    1     -0.48      0.00
    1    9    1      3.72      0.00
    3    9    1      0.22      0.00
    5    9    1      2.08      0.00
    7    9    1     -3.04      0.00
    9    9    1     -2.86      0.00
   11    9    1      5.63      0.00
   13    9    1     -2.32      0.00
   15    9    1     -2.52      0.00
   17    9    1      3.02      0.00
   19    9    1     -2.39      0.00
   21    9    1     -0.75      0.00
   23    9    1      2.23      0.00
   25    9    1     -0.50      0.00
  -24   10    1      1.25      0.00
  -22   10    1     -2.60      0.00
  -20   10    1     -1.54      0.00
  -18   10    1     -1.08      0.00
  -16   10    1      2.99      0.00
  -14   10    1     -2.96      0.00
  -12   10    1      3.60      0.00
  -10   10    1     -1.40      0.00
   -8   10    1     -0.17      0.00
   -6   10    1     -2.41      0.00
   -4   10    1     -0.55      0.00
   -2   10    1      0.90      0.00
    0   10    1      0.61      0.00
    2   10    1     -0.36      0.00
    4   10    1      0.75      0.00
    6   10    1      0.67      0.00
    8   10    1     -1.22      0.00
   10   10    1      2.26      0.00
   12   10    1     -2.76      0.00
   14   10    1      3.45      0.00
   16   10    1     -2.52      0.00
   18   10    1     -0.75      0.00
   20   10    1     -1.95      0.00
   22   10    1      0.19      0.00
  -21   11    1      0.96      0.00
  -19   11    1     -1.38      0.00
  -17   11    1      2.00      0.00
  -15   11    1      0.13      0.00
  -13   11    1     -1.95      0.00
  -11   11    1      1.49      0.00
   -9   11    1     -0.70      0.00
   -7   11    1     -3.46      0.00
   -5   11    1      1.77      0.00
   -3   11    1     -3.55      0.00
   -1   11    1     -1.78      0.00
    1   11    1     -3.38      0.00
    3   11    1      0.84      0.00
    5   11    1     -3.32      0.00
    7   11    1      0.45      0.00
    9   11    1      2.62      0.00
   11   11    1     -3.14      0.00
   13   11    1      0.97      0.00
   15   11    1      1.24      0.00
   17   11    1     -1.42      0.00
   19   11    1      0.86      0.00
   21   11    1     -0.33      0.00
  -18   12    1      0.11      0.00
  -16   12    1     -0.48      0.00
  -14   12    1      2.21      0.00
  -12   12    1     -3.83      0.00
  -10   12    1      3.35      0.00
   -8   12    1     -1.41      0.00
   -6   12    1      0.85      0.00
   -4   12    1     -0.76      0.00
   -2   12    1     -1.88      0.00
    0   12    1     -2.09      0.00
    2   12    1     -0.40      0.00
    4   12    1     -0.93      0.00
    6   12    1     -0.32      0.00
    8   12    1      2.05      0.00
   10   12    1     -1.99      0.00
   12   12    1      2.73      0.00
   14   12    1     -1.91      0.00
   16   12    1      0.10      0.00
  -13   13    1      0.72      0.00
  -11   13    1     -0.28      0.00
   -9   13    1     -0.14      0.00
   -7   13    1      0.68      0.00
   -5   13    1     -4.07      0.00
   -3   13    1      0.76      0.00
   -1   13    1     -2.11      0.00
    1   13    1     -0.43      0.00
    3   13    1     -3.52      0.00
    5   13    1      2.08      0.00
    7   13    1     -2.07      0.00
    9   13    1     -0.78      0.00
   11   13    1      0.16      0.00
   -2   14    1     -1.68      0.00
    0   14    1     -1.61      0.00
    2   14    1     -0.16      0.00
  -34    0    2      1.49      0.00
  -32    0    2     -1.05      0.00
  -30    0    2      1.51      0.00
  -28    0    2     -1.64      0.00
  -26    0    2      1.69      0.00
  -24    0    2     -2.49      0.00
  -22    0    2      0.13      0.00
  -20    0    2      2.66      0.00
  -18    0    2     -6.02      0.00
  -16    0    2     -0.46      0.00
  -14    0    2     -7.49      0.00
  -12    0    2      0.00      0.00
  -10    0    2      1.50      0.00
   -8    0    2    -22.22      0.00
   -4    0    2     32.41      0.00
    2    0    2    -66.99      0.00
    4    0    2    -41.66      0.00
    6    0    2     36.84      0.00
    8    0    2      4.05      0.00
   10    0    2    -27.65      0.00
   12    0    2     10.41      0.00
   14    0    2    -13.18      0.00
   16    0    2      8.62      0.00
   18    0    2     -8.78      0.00
   20    0    2      0.16      0.00
   22    0    2      3.33      0.00
   24    0    2     -3.06      0.00
   26    0    2     -1.75      0.00
   28    0    2     -3.41      0.00
   30    0    2      1.27      0.00
   32    0    2     -2.05      0.00
  -33    1    2     -0.03      0.00
  -31    1    2     -0.15      0.00
  -29    1    2     -1.02      0.00
  -27    1    2     -1.19      0.00
  -25    1    2      0.21      0.00
  -23    1    2      0.34      0.00
  -21    1    2     -2.94      0.00
  -19    1    2      2.18      0.00
  -17    1    2     -0.29      0.00
  -15    1    2     -0.54      0.00
  -13    1    2    -12.46      0.00
  -11    1    2      7.35      0.00
   -9    1    2      1.43      0.00
   -7    1    2     -1.28      0.00
   -5    1    2    -19.87      0.00
   -3    1    2     16.25      0.00
   -1    1    2    -33.43      0.00
    1    1    2    -34.66      0.00
    3    1    2      7.34      0.00
    5    1    2      6.56      0.00
    7    1    2    -14.89      0.00
    9    1    2     -0.87      0.00
   11    1    2      7.38      0.00
   13    1    2     -9.36      0.00
   15    1    2     -1.60      0.00
   17    1    2      0.21      0.00
   19    1    2      5.75      0.00
   21    1    2     -2.64      0.00
   23    1    2      1.47      0.00
   25    1    2     -1.15      0.00
   27    1    2      0.19      0.00
   29    1    2     -3.26      0.00
   31    1    2      0.49      0.00
   33    1    2      0.75      0.00
  -34    2    2     -0.11      0.00
  -32    2    2     -1.48      0.00
  -30    2    2     -0.11      0.00
  -28    2    2     -1.95      0.00
  -26    2    2      2.28      0.00
  -24    2    2     -2.92      0.00
  -22    2    2      3.31      0.00
  -20    2    2     -5.53      0.00
  -18    2    2      7.13      0.00
  -16    2    2     -7.25      0.00
  -14    2    2     10.19      0.00
  -12    2    2     -2.38      0.00
  -10    2    2    -11.46      0.00
   -8    2    2     18.39      0.00
   -6    2    2      3.75      0.00
   -4    2    2    -43.78      0.00
   -2    2    2     69.11      0.00
    0    2    2    -53.81      0.00
    2    2    2     21.09      0.00
    4    2    2     17.25      0.00
    6    2    2    -30.65      0.00
    8    2    2     15.99      0.00
   10    2    2      2.93      0.00
   12    2    2    -12.76      0.00
   14    2    2     10.44      0.00
   16    2    2     -2.57      0.00
   18    2    2      2.90      0.00
   20    2    2     -0.42      0.00
   22    2    2      0.20      0.00
   24    2    2      0.69      0.00
   26    2    2      0.85      0.00
   28    2    2     -1.27      0.00
   30    2    2     -1.93      0.00
   32    2    2     -1.68      0.00
  -33    3    2      0.82      0.00
  -31    3    2     -2.85      0.00
  -29    3    2      1.30      0.00
  -27    3    2      1.44      0.00
  -25    3    2      1.36      0.00
  -23    3    2      0.78      0.00
  -21    3    2     -3.31      0.00
  -19    3    2     -0.72      0.00
  -17    3    2     -0.25      0.00
  -15    3    2     -1.42      0.00
  -13    3    2      1.92      0.00
  -11    3    2      1.42      0.00
   -9    3    2     -5.48      0.00
   -7    3    2     -1.41      0.00
   -5    3    2     12.36      0.00
   -3    3    2    -18.13      0.00
   -1    3    2      4.84      0.00
    1    3    2     19.61      0.00
    3    3    2    -11.05      0.00
    5    3    2     -7.59      0.00
    7    3    2     16.06      0.00
    9    3    2     -9.04      0.00
   11    3    2     -2.24      0.00
   13    3    2      3.47      0.00
   15    3    2      0.86      0.00
   17    3    2     -2.72      0.00
   19    3    2      0.00      0.00
   21    3    2     -2.23      0.00
   23    3    2      1.45      0.00
   25    3    2      1.69      0.00
   27    3    2     -0.14      0.00
   29    3    2     -0.28      0.00
   31    3    2     -3.61      0.00
  -32    4    2      1.51      0.00
  -30    4    2     -1.48      0.00
  -28    4    2      0.93      0.00
  -26    4    2     -2.42      0.00
  -24    4    2      2.90      0.00
  -22    4    2     -6.60      0.00
  -20    4    2      2.93      0.00
  -18    4    2     -8.04      0.00
  -16    4    2      3.99      0.00
  -14    4    2     -5.80      0.00
  -12    4    2     -3.45      0.00
  -10    4    2     11.97      0.00
   -8    4    2    -10.97      0.00
   -6    4    2     -9.35      0.00
   -4    4    2     25.58      0.00
   -2    4    2    -25.83      0.00
    0    4    2     15.57      0.00
    2    4    2    -10.67      0.00
    4    4    2      3.04      0.00
    6    4    2     16.71      0.00
    8    4    2    -20.55      0.00
   10    4    2      7.21      0.00
   12    4    2      7.00      0.00
   14    4    2     -7.57      0.00
   16    4    2      0.76      0.00
   18    4    2     -1.87      0.00
   20    4    2     -2.32      0.00
   22    4    2     -2.14      0.00
   24    4    2      1.75      0.00
   26    4    2      0.48      0.00
   28    4    2     -1.21      0.00
   30    4    2      1.09      0.00
   32    4    2      0.45      0.00
  -31    5    2      2.41      0.00
  -29    5    2     -1.24      0.00
  -27    5    2     -1.49      0.00
  -25    5    2     -1.03      0.00
  -23    5    2     -4.22      0.00
  -21    5    2      6.02      0.00
  -19    5    2     -6.47      0.00
  -17    5    2      0.15      0.00
  -15    5    2     -2.10      0.00
  -13    5    2      8.66      0.00
  -11    5    2    -13.33      0.00
   -9    5    2      5.96      0.00
   -7    5    2      2.70      0.00
   -5    5    2     -6.52      0.00
   -3    5    2     -4.55      0.00
   -1    5    2      5.59      0.00
    1    5    2     -8.91      0.00
    3    5    2      6.97      0.00
    5    5    2     -0.64      0.00
    7    5    2     -3.22      0.00
    9    5    2     10.45      0.00
   11    5    2     -7.41      0.00
   13    5    2      3.24      0.00
   15    5    2     -0.34      0.00
   17    5    2      2.99      0.00
   19    5    2    -10.73      0.00
   21    5    2      4.29      0.00
   23    5    2     -4.93      0.00
   25    5    2     -0.38      0.00
   27    5    2     -0.94      0.00
   29    5    2      0.78      0.00
   31    5    2     -0.43      0.00
  -30    6    2     -0.91      0.00
  -28    6    2      3.42      0.00
  -26    6    2     -1.94      0.00
  -24    6    2      0.53      0.00
  -22    6    2      3.22      0.00
  -20    6    2     -1.21      0.00
  -18    6    2      1.41      0.00
  -16    6    2     -1.15      0.00
  -14    6    2     -3.36      0.00
  -12    6    2      3.20      0.00
  -10    6    2     -1.13      0.00
   -8    6    2     -1.04      0.00
   -6    6    2      8.84      0.00
   -4    6    2    -16.22      0.00
   -2    6    2     21.15      0.00
    0    6    2    -15.70      0.00
    2    6    2     16.41      0.00
    4    6    2     -5.73      0.00
    6    6    2      2.42      0.00
    8    6    2      1.11      0.00
   10    6    2      1.70      0.00
   12    6    2     -6.33      0.00
   14    6    2      8.47      0.00
   16    6    2     -8.30      0.00
   18    6    2      2.75      0.00
   20    6    2     -2.10      0.00
   22    6    2     -0.33      0.00
   24    6    2     -0.30      0.00
   26    6    2     -1.61      0.00
   28    6    2      2.95      0.00
   30    6    2     -1.56      0.00
  -29    7    2     -0.38      0.00
  -27    7    2      1.16      0.00
  -25    7    2      1.00      0.00
  -23    7    2      2.67      0.00
  -21    7    2     -1.70      0.00
  -19    7    2      3.23      0.00
  -17    7    2      0.51      0.00
  -15    7    2     -3.30      0.00
  -13    7    2     -0.83      0.00
  -11    7    2      0.68      0.00
   -9    7    2      1.48      0.00
   -7    7    2     -3.95      0.00
   -5    7    2      5.26      0.00
   -3    7    2     -5.26      0.00
   -1    7    2      2.21      0.00
    1    7    2      3.31      0.00
    3    7    2     -2.31      0.00
    5    7    2      1.18      0.00
    7    7    2      4.35      0.00
    9    7    2     -4.37      0.00
   11    7    2      1.09      0.00
   13    7    2     -0.85      0.00
   15    7    2     -2.61      0.00
   17    7    2     -1.63      0.00
   19    7    2      2.08      0.00
   21    7    2     -2.35      0.00
   23    7    2     -0.70      0.00
   25    7    2      1.60      0.00
   27    7    2      0.28      0.00
   29    7    2     -0.32      0.00
  -28    8    2     -1.14      0.00
  -26    8    2      0.05      0.00
  -24    8    2      0.56      0.00
  -22    8    2     -0.28      0.00
  -20    8    2      5.08      0.00
  -18    8    2     -3.49      0.00
  -16    8    2      1.65      0.00
  -14    8    2      2.46      0.00
  -12    8    2     -3.87      0.00
  -10    8    2     -5.29      0.00
   -8    8    2      6.51      0.00
   -6    8    2     -7.00      0.00
   -4    8    2      3.07      0.00
   -2    8    2    -11.52      0.00
    0    8    2      7.60      0.00
    2    8    2     -7.01      0.00
    4    8    2      2.03      0.00
    6    8    2     -0.09      0.00
    8    8    2      2.61      0.00
   10    8    2     -1.33      0.00
   12    8    2     -4.24      0.00
   14    8    2     -2.73      0.00
   16    8    2      4.34      0.00
   18    8    2     -2.63      0.00
   20    8    2      1.13      0.00
   22    8    2      2.49      0.00
   24    8    2     -1.87      0.00
   26    8    2     -0.48      0.00
  -25    9    2     -0.42      0.00
  -23    9    2     -1.75      0.00
  -21    9    2      0.27      0.00
  -19    9    2     -0.22      0.00
  -17    9    2      2.92      0.00
  -15    9    2     -0.18      0.00
  -13    9    2     -1.18      0.00
  -11    9    2      1.16      0.00
   -9    9    2     -1.81      0.00
   -7    9    2      0.07      0.00
   -5    9    2     -3.42      0.00
   -3    9    2      2.98      0.00
   -1    9    2     -3.67      0.00
    1    9    2     -1.80      0.00
    3    9    2      1.09      0.00
    5    9    2      2.45      0.00
    7    9    2     -1.81      0.00
    9    9    2      0.30      0.00
   11    9    2     -1.09      0.00
   13    9    2      0.16      0.00
   15    9    2     -1.86      0.00
   17    9    2      2.11      0.00
   19    9    2      1.04      0.00
   21    9    2      1.92      0.00
   23    9    2     -1.19      0.00
   25    9    2      0.05      0.00
  -24   10    2     -1.57      0.00
  -22   10    2      1.63      0.00
  -20   10    2     -2.48      0.00
  -18   10    2      3.55      0.00
  -16   10    2     -1.32      0.00
  -14   10    2      0.86      0.00
  -12   10    2      1.35      0.00
  -10   10    2      0.20      0.00
   -8   10    2     -5.05      0.00
   -6   10    2      3.05      0.00
   -4   10    2     -1.81      0.00
   -2   10    2     -0.71      0.00
    0   10    2     -1.13      0.00
    2   10    2     -0.20      0.00
    4   10    2     -2.45      0.00
    6   10    2     -1.72      0.00
    8   10    2      2.01      0.00
   10   10    2     -5.61      0.00
   12   10    2      4.46      0.00
   14   10    2      2.08      0.00
   16   10    2     -1.59      0.00
   18   10    2      1.47      0.00
   20   10    2      1.49      0.00
   22   10    2     -1.50      0.00
  -21   11    2     -0.42      0.00
  -19   11    2     -0.44      0.00
  -17   11    2     -0.18      0.00
  -15   11    2      3.69      0.00
  -13   11    2     -4.97      0.00
  -11   11    2      4.08      0.00
   -9   11    2     -2.86      0.00
   -7   11    2      1.99      0.00
   -5   11    2     -1.02      0.00
   -3   11    2      0.87      0.00
   -1   11    2     -1.49      0.00
    1   11    2      0.42      0.00
    3   11    2     -2.10      0.00
    5   11    2     -0.54      0.00
    7   11    2     -0.06      0.00
    9   11    2     -2.64      0.00
   11   11    2      3.94      0.00
   13   11    2     -2.77      0.00
   15   11    2      3.30      0.00
   17   11    2      1.86      0.00
   19   11    2      0.54      0.00
  -18   12    2     -0.93      0.00
  -16   12    2     -0.92      0.00
  -14   12    2      1.02      0.00
  -12   12    2     -2.20      0.00
  -10   12    2      0.60      0.00
   -8   12    2      1.52      0.00
   -6   12    2     -2.76      0.00
   -4   12    2      2.71      0.00
   -2   12    2     -3.57      0.00
    0   12    2     -1.12      0.00
    2   12    2     -3.87      0.00
    4   12    2      4.02      0.00
    6   12    2     -1.19      0.00
    8   12    2      0.03      0.00
   10   12    2      1.29      0.00
   12   12    2     -1.23      0.00
   14   12    2     -0.83      0.00
   16   12    2      2.29      0.00
  -13   13    2     -0.13      0.00
  -11   13    2     -2.87      0.00
   -9   13    2     -0.21      0.00
   -7   13    2      0.08      0.00
   -5   13    2     -0.87      0.00
   -3   13    2     -1.47      0.00
   -1   13    2     -3.67      0.00
    1   13    2     -1.85      0.00
    3   13    2     -0.86      0.00
    5   13    2      0.11      0.00
    7   13    2      0.54      0.00
    9   13    2      0.37      0.00
   11   13    2     -1.17      0.00
   -2   14    2     -2.20      0.00
    0   14    2     -0.78      0.00
  -33    1    3     -0.14      0.00
  -31    1    3     -0.74      0.00
  -29    1    3     -1.18      0.00
  -27    1    3     -2.05      0.00
  -25    1    3      0.26      0.00
  -23    1    3      1.01      0.00
  -21    1    3     -3.35      0.00
  -19    1    3      5.96      0.00
  -17    1    3     -2.72      0.00
  -15    1    3      3.64      0.00
  -13    1    3     -1.89      0.00
  -11    1    3     -6.38      0.00
   -9    1    3      9.07      0.00
   -7    1    3     -8.61      0.00
   -5    1    3    -24.67      0.00
   -3    1    3     91.02      0.00
   -1    1    3    -94.73      0.00
    1    1    3     46.24      0.00
    3    1    3     31.05      0.00
    5    1    3    -33.94      0.00
    7    1    3     10.58      0.00
    9    1    3     15.99      0.00
   11    1    3    -19.10      0.00
   13    1    3     12.29      0.00
   15    1    3     -5.31      0.00
   17    1    3      9.93      0.00
   19    1    3     -1.28      0.00
   21    1    3     -1.00      0.00
   23    1    3      3.84      0.00
   25    1    3     -0.28      0.00
   27    1    3     -0.31      0.00
   29    1    3     -0.72      0.00
   31    1    3      1.13      0.00
   33    1    3     -0.53      0.00
  -34    2    3     -1.12      0.00
  -32    2    3     -1.55      0.00
  -30    2    3      0.29      0.00
  -28    2    3      0.44      0.00
  -26    2    3      0.19      0.00
  -24    2    3      1.06      0.00
  -22    2    3     -0.60      0.00
  -20    2    3     -1.06      0.00
  -18    2    3      1.49      0.00
  -16    2    3     -0.68      0.00
  -14    2    3      4.75      0.00
  -12    2    3    -10.27      0.00
  -10    2    3      0.44      0.00
   -8    2    3     -3.30      0.00
   -6    2    3     12.42      0.00
   -4    2    3    -30.95      0.00
   -2    2    3     18.31      0.00
    0    2    3      3.29      0.00
    2    2    3    -15.92      0.00
    4    2    3      1.10      0.00
    6    2    3     26.05      0.00
    8    2    3    -11.66      0.00
   10    2    3     -5.67      0.00
   12    2    3      7.53      0.00
   14    2    3     -0.53      0.00
   16    2    3     -1.24      0.00
   18    2    3     -3.29      0.00
   20    2    3      1.86      0.00
   22    2    3     -1.29      0.00
   24    2    3      1.00      0.00
   26    2    3     -2.84      0.00
   28    2    3      2.16      0.00
   30    2    3     -2.15      0.00
   32    2    3     -0.78      0.00
  -33    3    3     -0.11      0.00
  -31    3    3     -3.90      0.00
  -29    3    3      1.02      0.00
  -27    3    3     -0.97      0.00
  -25    3    3      5.23      0.00
  -23    3    3     -8.07      0.00
  -21    3    3      5.46      0.00
  -19    3    3     -7.15      0.00
  -17    3    3      6.85      0.00
  -15    3    3    -12.89      0.00
  -13    3    3      3.68      0.00
  -11    3    3      7.29      0.00
   -9    3    3    -13.54      0.00
   -7    3    3     -7.46      0.00
   -5    3    3     32.60      0.00
   -3    3    3    -43.66      0.00
   -1    3    3     26.68      0.00
    1    3    3    -10.24      0.00
    3    3    3     -4.57      0.00
    5    3    3     19.61      0.00
    7    3    3    -23.33      0.00
    9    3    3     14.26      0.00
   11    3    3      5.87      0.00
   13    3    3    -13.21      0.00
   15    3    3     -0.36      0.00
   17    3    3      2.41      0.00
   19    3    3     -4.29      0.00
   21    3    3     -2.23      0.00
   23    3    3     -0.77      0.00
   25    3    3      0.49      0.00
   27    3    3     -0.93      0.00
   29    3    3      0.46      0.00
   31    3    3      0.94      0.00
  -32    4    3      1.07      0.00
  -30    4    3     -5.03      0.00
  -28    4    3      0.57      0.00
  -26    4    3      1.43      0.00
  -24    4    3     -1.94      0.00
  -22    4    3      1.62      0.00
  -20    4    3     -4.29      0.00
  -18    4    3      1.88      0.00
  -16    4    3      0.38      0.00
  -14    4    3      2.92      0.00
  -12    4    3     -9.97      0.00
  -10    4    3      4.79      0.00
   -8    4    3     -1.37      0.00
   -6    4    3     -8.09      0.00
   -4    4    3      2.28      0.00
   -2    4    3      7.07      0.00
    0    4    3    -11.47      0.00
    2    4    3      9.17      0.00
    4    4    3     -1.35      0.00
    6    4    3     -7.86      0.00
    8    4    3     11.10      0.00
   10    4    3     -4.71      0.00
   12    4    3      0.59      0.00
   14    4    3     -0.39      0.00
   16    4    3      2.21      0.00
   18    4    3     -7.73      0.00
   20    4    3      3.25      0.00
   22    4    3     -5.97      0.00
   24    4    3      0.77      0.00
   26    4    3     -1.95      0.00
   28    4    3     -1.30      0.00
   30    4    3     -0.63      0.00
   32    4    3      1.83      0.00
  -31    5    3      0.76      0.00
  -29    5    3      0.70      0.00
  -27    5    3     -0.79      0.00
  -25    5    3      1.07      0.00
  -23    5    3      4.84      0.00
  -21    5    3     -4.30      0.00
  -19    5    3      2.75      0.00
  -17    5    3     -0.41      0.00
  -15    5    3      0.68      0.00
  -13    5    3      2.09      0.00
  -11    5    3     -8.64      0.00
   -9    5    3      1.10      0.00
   -7    5    3      4.78      0.00
   -5    5    3    -16.03      0.00
   -3    5    3     23.49      0.00
   -1    5    3    -17.57      0.00
    1    5    3     12.43      0.00
    3    5    3     -5.24      0.00
    5    5    3     -1.79      0.00
    7    5    3      7.84      0.00
    9    5    3     -5.34      0.00
   11    5    3     -4.95      0.00
   13    5    3     11.48      0.00
   15    5    3     -6.84      0.00
   17    5    3      1.36      0.00
   19    5    3     -0.76      0.00
   21    5    3      1.37      0.00
   23    5    3      0.03      0.00
   25    5    3     -1.24      0.00
   27    5    3      1.18      0.00
   29    5    3     -5.17      0.00
   31    5    3     -0.99      0.00
  -30    6    3      0.75      0.00
  -28    6    3     -0.12      0.00
  -26    6    3     -0.15      0.00
  -24    6    3      2.41      0.00
  -22    6    3     -3.90      0.00
  -20    6    3      4.37      0.00
  -18    6    3     -2.09      0.00
  -16    6    3     -2.02      0.00
  -14    6    3     -2.02      0.00
  -12    6    3      8.63      0.00
  -10    6    3     -4.85      0.00
   -8    6    3     -3.96      0.00
   -6    6    3      9.15      0.00
   -4    6    3      3.21      0.00
   -2    6    3     -3.52      0.00
    0    6    3      5.67      0.00
    2    6    3     -0.97      0.00
    4    6    3      5.06      0.00
    6    6    3      0.35      0.00
    8    6    3     -6.07      0.00
   10    6    3      7.13      0.00
   12    6    3     -1.50      0.00
   14    6    3     -1.74      0.00
   16    6    3     -2.62      0.00
   18    6    3      3.37      0.00
   20    6    3     -4.46      0.00
   22    6    3      5.29      0.00
   24    6    3      3.01      0.00
   26    6    3     -0.29      0.00
   28    6    3     -1.01      0.00
   30    6    3      1.04      0.00
  -29    7    3     -1.09      0.00
  -27    7    3      0.66      0.00
  -25    7    3     -1.72      0.00
  -23    7    3     -1.49      0.00
  -21    7    3      2.37      0.00
  -19    7    3     -3.49      0.00
  -17    7    3     -0.76      0.00
  -15    7    3      4.79      0.00
  -13    7    3     -2.64      0.00
  -11    7    3      1.53      0.00
   -9    7    3      7.64      0.00
   -7    7    3     -6.35      0.00
   -5    7    3      7.58      0.00
   -3    7    3    -12.92      0.00
   -1    7    3     15.32      0.00
    1    7    3    -10.01      0.00
    3    7    3      5.10      0.00
    5    7    3      0.04      0.00
    7    7    3      4.00      0.00
    9    7    3     -4.21      0.00
   11    7    3      4.11      0.00
   13    7    3     -6.18      0.00
   15    7    3      4.16      0.00
   17    7    3     -7.92      0.00
   19    7    3      1.47      0.00
   21    7    3      1.12      0.00
   23    7    3      0.10      0.00
   25    7    3      1.82      0.00
   27    7    3      0.77      0.00
  -28    8    3      0.50      0.00
  -26    8    3      0.19      0.00
  -24    8    3     -2.77      0.00
  -22    8    3      0.55      0.00
  -20    8    3     -2.51      0.00
  -18    8    3      1.13      0.00
  -16    8    3      1.09      0.00
  -14    8    3     -2.82      0.00
  -12    8    3      3.77      0.00
  -10    8    3      0.16      0.00
   -8    8    3      5.74      0.00
   -6    8    3     -4.57      0.00
   -4    8    3      5.20      0.00
   -2    8    3     -5.25      0.00
    0    8    3      2.20      0.00
    2    8    3     -0.04      0.00
    4    8    3      2.66      0.00
    6    8    3     -2.55      0.00
    8    8    3      5.28      0.00
   10    8    3     -3.21      0.00
   12    8    3     -2.17      0.00
   14    8    3     -1.27      0.00
   16    8    3      0.24      0.00
   18    8    3     -1.58      0.00
   20    8    3      0.91      0.00
   22    8    3     -0.86      0.00
   24    8    3      0.22      0.00
   26    8    3      1.69      0.00
  -25    9    3     -1.63      0.00
  -23    9    3      1.92      0.00
  -21    9    3     -2.51      0.00
  -19    9    3      4.80      0.00
  -17    9    3     -4.20      0.00
  -15    9    3      0.62      0.00
  -13    9    3     -0.62      0.00
  -11    9    3      1.37      0.00
   -9    9    3     -3.43      0.00
   -7    9    3      9.73      0.00
   -5    9    3     -3.57      0.00
   -3    9    3      1.70      0.00
   -1    9    3     -3.48      0.00
    1    9    3      0.63      0.00
    3    9    3     -2.72      0.00
    5    9    3      0.33      0.00
    7    9    3      2.97      0.00
    9    9    3     -4.44      0.00
   11    9    3      3.98      0.00
   13    9    3     -1.17      0.00
   15    9    3     -2.03      0.00
   17    9    3      2.57      0.00
   19    9    3      1.44      0.00
   21    9    3     -3.21      0.00
   23    9    3      1.61      0.00
   25    9    3     -0.99      0.00
  -24   10    3      1.71      0.00
  -22   10    3      1.40      0.00
  -20   10    3      0.97      0.00
  -18   10    3     -0.88      0.00
  -16   10    3      1.48      0.00
  -14   10    3     -4.67      0.00
  -12   10    3      0.95      0.00
  -10   10    3     -0.13      0.00
   -8   10    3      3.58      0.00
   -6   10    3      1.85      0.00
   -4   10    3      0.65      0.00
   -2   10    3      0.83      0.00
    0   10    3      0.81      0.00
    2   10    3     -2.22      0.00
    4   10    3     -0.67      0.00
    6   10    3      0.14      0.00
    8   10    3     -1.55      0.00
   10   10    3      1.53      0.00
   12   10    3     -2.76      0.00
   14   10    3      4.19      0.00
   16   10    3      0.07      0.00
   18   10    3      0.88      0.00
   20   10    3      0.95      0.00
   22   10    3      2.30      0.00
  -21   11    3      1.88      0.00
  -19   11    3     -1.98      0.00
  -17   11    3      0.18      0.00
  -15   11    3      0.02      0.00
  -13   11    3     -0.26      0.00
  -11   11    3      0.84      0.00
   -9   11    3      3.25      0.00
   -7   11    3     -2.17      0.00
   -5   11    3      3.81      0.00
   -3   11    3      0.11      0.00
   -1   11    3      2.43      0.00
    1   11    3      0.16      0.00
    3   11    3      3.15      0.00
    5   11    3     -1.52      0.00
    7   11    3     -2.47      0.00
    9   11    3      2.35      0.00
   11   11    3     -2.83      0.00
   13   11    3      0.08      0.00
   15   11    3      1.99      0.00
   17   11    3     -0.86      0.00
   19   11    3     -0.30      0.00
  -18   12    3     -0.53      0.00
  -16   12    3     -0.45      0.00
  -14   12    3      4.04      0.00
  -12   12    3     -3.62      0.00
  -10   12    3      2.47      0.00
   -8   12    3     -1.69      0.00
   -6   12    3      0.84      0.00
   -4   12    3     -0.12      0.00
   -2   12    3      0.91      0.00
    0   12    3      0.44      0.00
    2   12    3      1.63      0.00
    4   12    3     -1.26      0.00
    6   12    3     -0.43      0.00
    8   12    3      0.28      0.00
   10   12    3     -1.97      0.00
   12   12    3      1.89      0.00
   14   12    3     -0.05      0.00
   16   12    3     -1.35      0.00
  -13   13    3      0.85      0.00
  -11   13    3     -1.11      0.00
   -9   13    3      0.56      0.00
   -7   13    3      1.94      0.00
   -5   13    3     -0.95      0.00
   -3   13    3      2.57      0.00
   -1   13    3      1.17      0.00
    1   13    3      0.78      0.00
    3   13    3     -2.30      0.00
    5   13    3      2.70      0.00
    7   13    3      0.53      0.00
    9   13    3      0.52      0.00
   11   13    3      0.87      0.00
  -34    0    4      0.49      0.00
  -32    0    4     -2.46      0.00
  -30    0    4     -1.57      0.00
  -28    0    4     -0.78      0.00
  -26    0    4      1.09      0.00
  -24    0    4     -1.68      0.00
  -22    0    4     -0.94      0.00
  -20    0    4      4.73      0.00
  -18    0    4     -3.22      0.00
  -16    0    4      2.46      0.00
  -14    0    4      9.73      0.00
  -12    0    4     -2.55      0.00
  -10    0    4      9.29      0.00
   -8    0    4     -7.19      0.00
   -6    0    4     -9.10      0.00
   -4    0    4     75.95      0.00
   -2    0    4    -73.56      0.00
    0    0    4     91.20      0.00
    2    0    4     24.98      0.00
    4    0    4    -51.05      0.00
    6    0    4     14.83      0.00
    8    0    4     22.35      0.00
   10    0    4    -25.83      0.00
   12    0    4     17.41      0.00
   14    0    4     -5.36      0.00
   16    0    4     11.25      0.00
   18    0    4     -5.97      0.00
   20    0    4     -0.63      0.00
   22    0    4      3.51      0.00
   24    0    4      0.09      0.00
   26    0    4      1.93      0.00
   28    0    4      1.77      0.00
   30    0    4      1.16      0.00
   32    0    4     -2.03      0.00
  -35    1    4     -0.60      0.00
  -33    1    4     -0.46      0.00
  -31    1    4     -0.08      0.00
  -29    1    4      0.93      0.00
  -27    1    4     -1.02      0.00
  -25    1    4      1.10      0.00
  -23    1    4      0.36      0.00
  -21    1    4      0.51      0.00
  -19    1    4     -0.87      0.00
  -17    1    4      3.01      0.00
  -15    1    4      5.81      0.00
  -13    1    4     -5.13      0.00
  -11    1    4      7.02      0.00
   -9    1    4      0.80      0.00
   -7    1    4      4.42      0.00
   -5    1    4    -20.09      0.00
   -3    1    4     33.49      0.00
   -1    1    4      6.81      0.00
    1    1    4     -1.68      0.00
    3    1    4      2.82      0.00
    5    1    4     16.22      0.00
    7    1    4    -14.31      0.00
    9    1    4      0.31      0.00
   11    1    4     10.69      0.00
   13    1    4      1.67      0.00
   15    1    4     -2.91      0.00
   17    1    4     -2.72      0.00
   19    1    4      2.95      0.00
   21    1    4     -2.36      0.00
   23    1    4     -0.45      0.00
   25    1    4     -1.33      0.00
   27    1    4      4.56      0.00
   29    1    4     -1.67      0.00
   31    1    4     -0.01      0.00
   33    1    4      0.52      0.00
  -34    2    4     -0.34      0.00
  -32    2    4     -0.86      0.00
  -30    2    4      1.73      0.00
  -28    2    4     -0.92      0.00
  -26    2    4      0.90      0.00
  -24    2    4     -3.71      0.00
  -22    2    4      7.79      0.00
  -20    2    4     -6.22      0.00
  -18    2    4      5.52      0.00
  -16    2    4     -8.24      0.00
  -14    2    4      7.42      0.00
  -12    2    4      2.19      0.00
  -10    2    4     -9.63      0.00
   -8    2    4     -0.15      0.00
   -6    2    4     30.11      0.00
   -4    2    4    -55.88      0.00
   -2    2    4     53.35      0.00
    0    2    4    -31.06      0.00
    2    2    4    -12.38      0.00
    4    2    4     29.27      0.00
    6    2    4    -19.32      0.00
    8    2    4      6.79      0.00
   10    2    4     11.21      0.00
   12    2    4    -11.90      0.00
   14    2    4      6.49      0.00
   16    2    4     -0.98      0.00
   18    2    4     -3.28      0.00
   20    2    4      1.71      0.00
   22    2    4     -1.33      0.00
   24    2    4      1.00      0.00
   26    2    4     -1.68      0.00
   28    2    4      1.48      0.00
   30    2    4      2.23      0.00
   32    2    4     -0.52      0.00
  -33    3    4      1.18      0.00
  -31    3    4     -1.73      0.00
  -29    3    4      0.83      0.00
  -27    3    4     -1.72      0.00
  -25    3    4     -1.84      0.00
  -23    3    4      3.13      0.00
  -21    3    4      0.41      0.00
  -19    3    4      1.46      0.00
  -17    3    4      1.12      0.00
  -15    3    4     -1.10      0.00
  -13    3    4      1.58      0.00
  -11    3    4      0.26      0.00
   -9    3    4      2.55      0.00
   -7    3    4     -6.37      0.00
   -5    3    4     16.61      0.00
   -3    3    4     -9.78      0.00
   -1    3    4     -8.53      0.00
    1    3    4      8.50      0.00
    3    3    4     -0.63      0.00
    5    3    4    -14.40      0.00
    7    3    4     17.09      0.00
    9    3    4     -1.76      0.00
   11    3    4     -2.65      0.00
   13    3    4      0.44      0.00
   15    3    4      2.23      0.00
   17    3    4     -1.54      0.00
   19    3    4      2.76      0.00
   21    3    4     -0.61      0.00
   23    3    4      0.55      0.00
   25    3    4     -0.31      0.00
   27    3    4     -0.95      0.00
   29    3    4      3.29      0.00
   31    3    4      2.94      0.00
  -32    4    4      2.42      0.00
  -30    4    4     -0.28      0.00
  -28    4    4      1.38      0.00
  -26    4    4     -0.05      0.00
  -24    4    4      7.08      0.00
  -22    4    4     -6.34      0.00
  -20    4    4      8.32      0.00
  -18    4    4     -1.57      0.00
  -16    4    4      6.54      0.00
  -14    4    4     -4.69      0.00
  -12    4    4     -1.09      0.00
  -10    4    4      9.05      0.00
   -8    4    4      4.40      0.00
   -6    4    4    -23.18      0.00
   -4    4    4     32.03      0.00
   -2    4    4    -20.17      0.00
    0    4    4      9.93      0.00
    2    4    4     -2.64      0.00
    4    4    4     -7.21      0.00
    6    4    4     14.47      0.00
    8    4    4    -12.77      0.00
   10    4    4      0.32      0.00
   12    4    4      9.29      0.00
   14    4    4     -7.35      0.00
   16    4    4     -2.45      0.00
   18    4    4      6.67      0.00
   20    4    4      0.40      0.00
   22    4    4     -0.15      0.00
   24    4    4     -1.38      0.00
   26    4    4      2.92      0.00
   28    4    4     -2.76      0.00
   30    4    4      1.45      0.00
  -31    5    4      1.02      0.00
  -29    5    4     -1.17      0.00
  -27    5    4      3.26      0.00
  -25    5    4      3.73      0.00
  -23    5    4     -3.63      0.00
  -21    5    4      2.46      0.00
  -19    5    4     -1.63      0.00
  -17    5    4     -0.53      0.00
  -15    5    4     -2.21      0.00
  -13    5    4      8.01      0.00
  -11    5    4     -8.13      0.00
   -9    5    4      1.24      0.00
   -7    5    4      8.38      0.00
   -5    5    4      2.20      0.00
   -3    5    4     -7.46      0.00
   -1    5    4     14.85      0.00
    1    5    4     -6.29      0.00
    3    5    4      2.49      0.00
    5    5    4     -2.87      0.00
    7    5    4     -3.45      0.00
    9    5    4      6.78      0.00
   11    5    4     -3.31      0.00
   13    5    4     -4.47      0.00
   15    5    4     -0.82      0.00
   17    5    4      6.76      0.00
   19    5    4     -4.81      0.00
   21    5    4      6.49      0.00
   23    5    4     -0.17      0.00
   25    5    4      1.93      0.00
   27    5    4     -0.07      0.00
   29    5    4      1.34      0.00
  -30    6    4     -1.99      0.00
  -28    6    4      1.60      0.00
  -26    6    4     -0.48      0.00
  -24    6    4     -2.14      0.00
  -22    6    4      0.44      0.00
  -20    6    4     -4.10      0.00
  -18    6    4     -1.98      0.00
  -16    6    4      4.40      0.00
  -14    6    4     -4.81      0.00
  -12    6    4      3.69      0.00
  -10    6    4     -1.10      0.00
   -8    6    4     -6.08      0.00
   -6    6    4     10.87      0.00
   -4    6    4    -12.01      0.00
   -2    6    4     14.45      0.00
    0    6    4    -14.55      0.00
    2    6    4      4.76      0.00
    4    6    4     -0.41      0.00
    6    6    4      0.29      0.00
    8    6    4     -1.12      0.00
   10    6    4      8.19      0.00
   12    6    4     -9.92      0.00
   14    6    4      8.45      0.00
   16    6    4     -6.28      0.00
   18    6    4      3.83      0.00
   20    6    4     -0.45      0.00
   22    6    4      2.54      0.00
   24    6    4      1.32      0.00
   26    6    4     -2.08      0.00
   28    6    4      1.70      0.00
  -29    7    4     -0.56      0.00
  -27    7    4     -0.63      0.00
  -25    7    4     -1.90      0.00
  -23    7    4      1.33      0.00
  -21    7    4     -6.61      0.00
  -19    7    4      1.26      0.00
  -17    7    4      0.89      0.00
  -15    7    4     -3.12      0.00
  -13    7    4      0.99      0.00
  -11    7    4      2.21      0.00
   -9    7    4      1.24      0.00
   -7    7    4     -7.28      0.00
   -5    7    4      8.02      0.00
   -3    7    4     -0.16      0.00
   -1    7    4     -1.83      0.00
    1    7    4     -2.09      0.00
    3    7    4      2.84      0.00
    5    7    4     -3.13      0.00
    7    7    4      4.45      0.00
    9    7    4     -4.58      0.00
   11    7    4      4.67      0.00
   13    7    4      1.28      0.00
   15    7    4      0.61      0.00
   17    7    4     -1.69      0.00
   19    7    4      4.28      0.00
   21    7    4      0.08      0.00
   23    7    4      0.18      0.00
   25    7    4      1.41      0.00
   27    7    4     -2.27      0.00
  -28    8    4      0.07      0.00
  -26    8    4     -1.04      0.00
  -24    8    4      0.66      0.00
  -22    8    4     -3.31      0.00
  -20    8    4      3.63      0.00
  -18    8    4     -4.57      0.00
  -16    8    4     -1.66      0.00
  -14    8    4      2.45      0.00
  -12    8    4      2.33      0.00
  -10    8    4     -4.05      0.00
   -8    8    4      8.44      0.00
   -6    8    4     -3.89      0.00
   -4    8    4      8.99      0.00
   -2    8    4     -5.79      0.00
    0    8    4      7.14      0.00
    2    8    4     -1.54      0.00
    4    8    4     -1.58      0.00
    6    8    4     -2.73      0.00
    8    8    4      1.08      0.00
   10    8    4      2.17      0.00
   12    8    4      2.55      0.00
   14    8    4     -1.02      0.00
   16    8    4      4.11      0.00
   18    8    4     -1.58      0.00
   20    8    4     -2.23      0.00
   22    8    4      3.17      0.00
   24    8    4     -0.01      0.00
   26    8    4     -0.34      0.00
  -27    9    4      1.37      0.00
  -25    9    4      3.16      0.00
  -23    9    4      0.17      0.00
  -21    9    4      1.28      0.00
  -19    9    4     -1.52      0.00
  -17    9    4      0.94      0.00
  -15    9    4     -1.35      0.00
  -13    9    4     -1.80      0.00
  -11    9    4      2.83      0.00
   -9    9    4      0.70      0.00
   -7    9    4      3.01      0.00
   -5    9    4     -3.09      0.00
   -3    9    4      5.42      0.00
   -1    9    4     -1.37      0.00
    1    9    4      0.14      0.00
    3    9    4     -2.36      0.00
    5    9    4      2.30      0.00
    7    9    4     -3.96      0.00
    9    9    4      3.07      0.00
   11    9    4      0.18      0.00
   13    9    4      3.17      0.00
   15    9    4     -1.46      0.00
   17    9    4      0.98      0.00
   19    9    4     -1.40      0.00
   21    9    4     -0.28      0.00
   23    9    4     -1.70      0.00
   25    9    4      1.37      0.00
  -24   10    4     -1.62      0.00
  -22   10    4      3.26      0.00
  -20   10    4     -2.76      0.00
  -18   10    4      3.00      0.00
  -16   10    4     -2.79      0.00
  -14   10    4      1.70      0.00
  -12   10    4     -1.62      0.00
  -10   10    4      4.34      0.00
   -8   10    4     -4.63      0.00
   -6   10    4      5.03      0.00
   -4   10    4     -3.06      0.00
   -2   10    4      0.34      0.00
    0   10    4     -0.68      0.00
    2   10    4      1.76      0.00
    4   10    4      0.13      0.00
    6   10    4     -0.44      0.00
    8   10    4      5.69      0.00
   10   10    4     -5.77      0.00
   12   10    4      1.14      0.00
   14   10    4      0.72      0.00
   16   10    4     -1.72      0.00
   18   10    4     -1.21      0.00
   20   10    4      2.47      0.00
   22   10    4     -2.41      0.00
  -21   11    4      1.11      0.00
  -19   11    4      0.20      0.00
  -17   11    4      0.42      0.00
  -15   11    4      4.39      0.00
  -13   11    4     -3.78      0.00
  -11   11    4      2.90      0.00
   -9   11    4     -1.79      0.00
   -7   11    4      1.55      0.00
   -5   11    4     -2.83      0.00
   -3   11    4     -0.37      0.00
   -1   11    4     -1.47      0.00
    1   11    4      2.46      0.00
    3   11    4     -1.94      0.00
    5   11    4      2.06      0.00
    7   11    4      0.80      0.00
    9   11    4     -1.21      0.00
   11   11    4      2.61      0.00
   13   11    4     -3.37      0.00
   15   11    4     -0.96      0.00
   17   11    4      0.46      0.00
   19   11    4     -0.92      0.00
  -18   12    4      1.52      0.00
  -16   12    4     -0.05      0.00
  -14   12    4      2.72      0.00
  -12   12    4     -0.58      0.00
  -10   12    4      0.64      0.00
   -8   12    4      1.46      0.00
   -6   12    4     -2.45      0.00
   -4   12    4      2.24      0.00
   -2   12    4      0.49      0.00
    0   12    4      1.43      0.00
    2   12    4     -2.06      0.00
    4   12    4      1.71      0.00
    6   12    4     -1.89      0.00
    8   12    4     -1.40      0.00
   10   12    4      1.24      0.00
   12   12    4      1.74      0.00
   14   12    4     -0.92      0.00
   16   12    4      0.19      0.00
  -13   13    4      3.58      0.00
  -11   13    4     -0.40      0.00
   -9   13    4      0.65      0.00
   -7   13    4      0.52      0.00
   -5   13    4     -0.40      0.00
   -3   13    4      1.86      0.00
   -1   13    4      0.59      0.00
    1   13    4      1.88      0.00
    3   13    4     -0.87      0.00
    5   13    4     -1.41      0.00
    7   13    4     -1.10      0.00
    9   13    4     -0.45      0.00
   11   13    4      0.24      0.00
  -35    1    5      0.62      0.00
  -33    1    5      1.46      0.00
  -31    1    5      1.14      0.00
  -29    1    5      0.99      0.00
  -27    1    5      1.82      0.00
  -25    1    5      0.11      0.00
  -23    1    5      3.33      0.00
  -21    1    5     -4.54      0.00
  -19    1    5      4.64      0.00
  -17    1    5     -3.21      0.00
  -15    1    5     -1.15      0.00
  -13    1    5      4.83      0.00
  -11    1    5     -4.18      0.00
   -9    1    5      8.37      0.00
   -7    1    5     12.80      0.00
   -5    1    5    -47.24      0.00
   -3    1    5     67.30      0.00
   -1    1    5    -49.04      0.00
    1    1    5     -0.45      0.00
    3    1    5     35.36      0.00
    5    1    5    -30.85      0.00
    7    1    5     -5.38      0.00
    9    1    5     23.66      0.00
   11    1    5    -15.68      0.00
   13    1    5      6.97      0.00
   15    1    5     -9.11      0.00
   17    1    5      2.64      0.00
   19    1    5      1.03      0.00
   21    1    5     -3.54      0.00
   23    1    5      0.30      0.00
   25    1    5      0.29      0.00
   27    1    5      0.77      0.00
   29    1    5      0.40      0.00
   31    1    5      0.04      0.00
  -34    2    5      1.60      0.00
  -32    2    5     -0.32      0.00
  -30    2    5      0.47      0.00
  -28    2    5      1.05      0.00
  -26    2    5     -2.03      0.00
  -24    2    5      2.39      0.00
  -22    2    5     -0.57      0.00
  -20    2    5      0.70      0.00
  -18    2    5     -4.36      0.00
  -16    2    5      0.35      0.00
  -14    2    5      5.60      0.00
  -12    2    5     -8.76      0.00
  -10    2    5      5.34      0.00
   -8    2    5      1.67      0.00
   -6    2    5     18.48      0.00
   -4    2    5    -25.49      0.00
   -2    2    5     20.26      0.00
    0    2    5     12.04      0.00
    2    2    5     -5.96      0.00
    4    2    5    -22.02      0.00
    6    2    5     23.46      0.00
    8    2    5     -9.17      0.00
   10    2    5     -7.69      0.00
   12    2    5      2.92      0.00
   14    2    5      5.47      0.00
   16    2    5     -2.97      0.00
   18    2    5     -1.17      0.00
   20    2    5      2.86      0.00
   22    2    5      0.87      0.00
   24    2    5      1.97      0.00
   26    2    5     -2.50      0.00
   28    2    5      3.99      0.00
   30    2    5     -0.61      0.00
   32    2    5     -0.17      0.00
  -33    3    5      3.42      0.00
  -31    3    5      1.52      0.00
  -29    3    5      1.26      0.00
  -27    3    5     -2.64      0.00
  -25    3    5      4.62      0.00
  -23    3    5     -6.38      0.00
  -21    3    5      9.24      0.00
  -19    3    5     -7.13      0.00
  -17    3    5      7.37      0.00
  -15    3    5     -9.50      0.00
  -13    3    5      4.84      0.00
  -11    3    5      3.25      0.00
   -9    3    5      1.90      0.00
   -7    3    5    -24.94      0.00
   -5    3    5     45.82      0.00
   -3    3    5    -34.60      0.00
   -1    3    5     16.27      0.00
    1    3    5      3.42      0.00
    3    3    5    -10.31      0.00
    5    3    5     17.59      0.00
    7    3    5    -16.63      0.00
    9    3    5      0.15      0.00
   11    3    5      9.53      0.00
   13    3    5     -6.00      0.00
   15    3    5     -2.21      0.00
   17    3    5      8.49      0.00
   19    3    5     -4.04      0.00
   21    3    5      3.05      0.00
   23    3    5     -1.22      0.00
   25    3    5      4.17      0.00
   27    3    5     -2.53      0.00
   29    3    5      0.11      0.00
   31    3    5      1.67      0.00
  -32    4    5      3.58      0.00
  -30    4    5      0.01      0.00
  -28    4    5      1.97      0.00
  -26    4    5     -1.36      0.00
  -24    4    5     -2.31      0.00
  -22    4    5      3.12      0.00
  -20    4    5     -0.57      0.00
  -18    4    5     -3.72      0.00
  -16    4    5     -1.03      0.00
  -14    4    5      2.52      0.00
  -12    4    5     -3.03      0.00
  -10    4    5      2.15      0.00
   -8    4    5      8.22      0.00
   -6    4    5     -3.33      0.00
   -4    4    5     -2.78      0.00
   -2    4    5     12.39      0.00
    0    4    5     -9.76      0.00
    2    4    5      5.26      0.00
    4    4    5      4.79      0.00
    6    4    5     -5.30      0.00
    8    4    5      3.34      0.00
   10    4    5     -2.31      0.00
   12    4    5     -3.17      0.00
   14    4    5      1.93      0.00
   16    4    5      3.35      0.00
   18    4    5     -4.85      0.00
   20    4    5      6.13      0.00
   22    4    5     -0.04      0.00
   24    4    5      2.42      0.00
   26    4    5      0.63      0.00
   28    4    5      1.78      0.00
   30    4    5     -1.74      0.00
  -33    5    5     -2.49      0.00
  -31    5    5      0.32      0.00
  -29    5    5      1.67      0.00
  -27    5    5     -1.79      0.00
  -25    5    5     -4.53      0.00
  -23    5    5      5.24      0.00
  -21    5    5     -4.57      0.00
  -19    5    5     -0.74      0.00
  -17    5    5      0.33      0.00
  -15    5    5     -1.05      0.00
  -13    5    5      2.11      0.00
  -11    5    5     -0.61      0.00
   -9    5    5      2.31      0.00
   -7    5    5     13.79      0.00
   -5    5    5    -21.30      0.00
   -3    5    5     17.12      0.00
   -1    5    5     -8.45      0.00
    1    5    5      6.45      0.00
    3    5    5     -0.51      0.00
    5    5    5     -3.94      0.00
    7    5    5      5.74      0.00
    9    5    5      2.05      0.00
   11    5    5    -10.84      0.00
   13    5    5      9.14      0.00
   15    5    5     -4.17      0.00
   17    5    5     -0.32      0.00
   19    5    5      0.79      0.00
   21    5    5      1.41      0.00
   23    5    5     -0.40      0.00
   25    5    5     -1.43      0.00
   27    5    5      6.77      0.00
   29    5    5      0.32      0.00
  -32    6    5     -0.81      0.00
  -30    6    5     -0.69      0.00
  -28    6    5      0.61      0.00
  -26    6    5      1.06      0.00
  -24    6    5      2.88      0.00
  -22    6    5     -4.60      0.00
  -20    6    5      3.22      0.00
  -18    6    5      1.98      0.00
  -16    6    5     -1.36      0.00
  -14    6    5     -2.44      0.00
  -12    6    5      5.08      0.00
  -10    6    5     -1.11      0.00
   -8    6    5     -5.64      0.00
   -6    6    5      2.94      0.00
   -4    6    5      1.34      0.00
   -2    6    5     -8.07      0.00
    0    6    5      3.95      0.00
    2    6    5     -0.88      0.00
    4    6    5     -1.14      0.00
    6    6    5      0.76      0.00
    8    6    5     -4.00      0.00
   10    6    5      3.30      0.00
   12    6    5     -0.01      0.00
   14    6    5     -1.11      0.00
   16    6    5     -0.16      0.00
   18    6    5      6.90      0.00
   20    6    5     -4.77      0.00
   22    6    5     -2.07      0.00
   24    6    5     -0.08      0.00
   26    6    5     -1.01      0.00
   28    6    5      0.35      0.00
  -29    7    5     -0.98      0.00
  -27    7    5      1.00      0.00
  -25    7    5      2.60      0.00
  -23    7    5     -1.19      0.00
  -21    7    5      3.42      0.00
  -19    7    5     -0.93      0.00
  -17    7    5     -2.43      0.00
  -15    7    5      5.41      0.00
  -13    7    5     -4.71      0.00
  -11    7    5     -4.57      0.00
   -9    7    5      4.28      0.00
   -7    7    5     -5.27      0.00
   -5    7    5      7.60      0.00
   -3    7    5     -8.49      0.00
   -1    7    5      8.48      0.00
    1    7    5     -4.92      0.00
    3    7    5     -3.75      0.00
    5    7    5     -1.69      0.00
    7    7    5      2.86      0.00
    9    7    5     -6.12      0.00
   11    7    5      5.92      0.00
   13    7    5     -3.45      0.00
   15    7    5      8.68      0.00
   17    7    5     -1.42      0.00
   19    7    5      2.22      0.00
   21    7    5      0.19      0.00
   23    7    5     -1.78      0.00
   25    7    5     -1.54      0.00
   27    7    5      0.28      0.00
  -28    8    5     -0.63      0.00
  -26    8    5      2.18      0.00
  -24    8    5     -0.69      0.00
  -22    8    5      3.81      0.00
  -20    8    5     -2.33      0.00
  -18    8    5      2.58      0.00
  -16    8    5      1.32      0.00
  -14    8    5     -3.23      0.00
  -12    8    5      1.83      0.00
  -10    8    5     -2.71      0.00
   -8    8    5      0.53      0.00
   -6    8    5     -5.49      0.00
   -4    8    5      8.13      0.00
   -2    8    5     -4.05      0.00
    0    8    5      1.05      0.00
    2    8    5     -4.06      0.00
    4    8    5      4.23      0.00
    6    8    5     -9.33      0.00
    8    8    5      6.04      0.00
   10    8    5     -1.22      0.00
   12    8    5      3.52      0.00
   14    8    5      0.26      0.00
   16    8    5      4.21      0.00
   18    8    5     -1.97      0.00
   20    8    5      1.58      0.00
   22    8    5      0.30      0.00
   24    8    5     -0.95      0.00
   26    8    5      0.14      0.00
  -27    9    5      0.58      0.00
  -25    9    5     -1.70      0.00
  -23    9    5      2.35      0.00
  -21    9    5     -4.86      0.00
  -19    9    5      5.14      0.00
  -17    9    5     -2.98      0.00
  -15    9    5      2.82      0.00
  -13    9    5      0.07      0.00
  -11    9    5      5.28      0.00
   -9    9    5     -9.72      0.00
   -7    9    5      4.15      0.00
   -5    9    5     -5.69      0.00
   -3    9    5      3.93      0.00
   -1    9    5     -2.91      0.00
    1    9    5      2.50      0.00
    3    9    5      0.35      0.00
    5    9    5     -1.38      0.00
    7    9    5      0.66      0.00
    9    9    5     -4.40      0.00
   11    9    5      3.75      0.00
   13    9    5     -0.48      0.00
   15    9    5     -2.40      0.00
   17    9    5     -0.05      0.00
   19    9    5      3.19      0.00
   21    9    5     -2.93      0.00
   23    9    5      1.49      0.00
  -24   10    5     -0.57      0.00
  -22   10    5     -1.25      0.00
  -20   10    5     -1.45      0.00
  -18   10    5      0.10      0.00
  -16   10    5      3.83      0.00
  -14   10    5     -0.60      0.00
  -12   10    5      1.63      0.00
  -10   10    5     -1.44      0.00
   -8   10    5     -2.59      0.00
   -6   10    5     -2.80      0.00
   -4   10    5     -2.28      0.00
   -2   10    5     -0.41      0.00
    0   10    5      0.72      0.00
    2   10    5     -0.90      0.00
    4   10    5      1.20      0.00
    6   10    5      0.96      0.00
    8   10    5     -1.11      0.00
   10   10    5      1.68      0.00
   12   10    5     -4.46      0.00
   14   10    5     -0.14      0.00
   16   10    5     -1.14      0.00
   18   10    5     -1.80      0.00
   20   10    5     -1.09      0.00
   22   10    5      0.12      0.00
  -21   11    5      2.16      0.00
  -19   11    5     -0.94      0.00
  -17   11    5      0.65      0.00
  -15   11    5     -0.41      0.00
  -13   11    5      0.04      0.00
  -11   11    5     -2.43      0.00
   -9   11    5      1.91      0.00
   -7   11    5     -4.33      0.00
   -5   11    5      2.56      0.00
   -3   11    5     -1.25      0.00
   -1   11    5     -0.53      0.00
    1   11    5     -2.27      0.00
    3   11    5      1.80      0.00
    5   11    5      0.77      0.00
    7   11    5     -0.58      0.00
    9   11    5      4.25      0.00
   11   11    5     -0.79      0.00
   13   11    5     -1.39      0.00
   15   11    5      0.28      0.00
   17   11    5      0.14      0.00
   19   11    5     -2.23      0.00
  -18   12    5     -1.01      0.00
  -16   12    5     -2.26      0.00
  -14   12    5      2.25      0.00
  -12   12    5     -3.46      0.00
  -10   12    5      1.22      0.00
   -8   12    5     -0.37      0.00
   -6   12    5      1.77      0.00
   -4   12    5      0.30      0.00
   -2   12    5     -0.11      0.00
    0   12    5     -0.29      0.00
    2   12    5      2.16      0.00
    4   12    5     -0.75      0.00
    6   12    5      0.98      0.00
    8   12    5      0.73      0.00
   10   12    5     -0.83      0.00
   12   12    5      0.02      0.00
   14   12    5      0.40      0.00
   16   12    5     -1.36      0.00
  -13   13    5      1.24      0.00
  -11   13    5     -1.54      0.00
   -9   13    5      0.09      0.00
   -7   13    5     -0.25      0.00
   -5   13    5     -1.87      0.00
   -3   13    5     -0.76      0.00
   -1   13    5      1.10      0.00
    1   13    5      0.69      0.00
    3   13    5     -0.85      0.00
    5   13    5      1.10      0.00
    7   13    5     -0.83      0.00
    9   13    5     -2.36      0.00
   11   13    5     -2.28      0.00
  -34    0    6      2.22      0.00
  -32    0    6      2.02      0.00
  -30    0    6      0.31      0.00
  -28    0    6      1.48      0.00
  -26    0    6      0.64      0.00
  -24    0    6      1.76      0.00
  -22    0    6     -4.58      0.00
  -20    0    6      6.52      0.00
  -18    0    6     -2.28      0.00
  -16    0    6     -9.06      0.00
  -14    0    6      5.19      0.00
  -12    0    6     -7.27      0.00
  -10    0    6      0.53      0.00
   -8    0    6     -2.57      0.00
   -6    0    6    -20.92      0.00
   -4    0    6     50.12      0.00
   -2    0    6    -66.18      0.00
    0    0    6      4.07      0.00
    2    0    6     39.46      0.00
    4    0    6    -32.78      0.00
    6    0    6      3.89      0.00
    8    0    6     29.75      0.00
   10    0    6    -21.31      0.00
   12    0    6      5.21      0.00
   14    0    6     -8.06      0.00
   16    0    6      8.59      0.00
   18    0    6     -3.28      0.00
   20    0    6     -4.70      0.00
   22    0    6      1.81      0.00
   24    0    6      1.24      0.00
   26    0    6     -3.75      0.00
   28    0    6     -0.51      0.00
   30    0    6      1.60      0.00
   32    0    6      0.29      0.00
  -35    1    6      0.37      0.00
  -33    1    6      0.48      0.00
  -31    1    6      0.77      0.00
  -29    1    6      0.90      0.00
  -27    1    6     -1.83      0.00
  -25    1    6      2.60      0.00
  -23    1    6     -1.97      0.00
  -21    1    6      1.17      0.00
  -19    1    6     -3.57      0.00
  -17    1    6      1.95      0.00
  -15    1    6     -2.58      0.00
  -13    1    6     -8.97      0.00
  -11    1    6      2.81      0.00
   -9    1    6      0.21      0.00
   -7    1    6      4.35      0.00
   -5    1    6    -17.52      0.00
   -3    1    6     19.58      0.00
   -1    1    6     -7.13      0.00
    1    1    6     -5.70      0.00
    3    1    6     -5.98      0.00
    5    1    6     20.88      0.00
    7    1    6    -13.99      0.00
    9    1    6     -3.82      0.00
   11    1    6      2.44      0.00
   13    1    6      2.67      0.00
   15    1    6     -4.64      0.00
   17    1    6      0.37      0.00
   19    1    6      2.10      0.00
   21    1    6      0.29      0.00
   23    1    6      0.60      0.00
   25    1    6     -3.33      0.00
   27    1    6      2.37      0.00
   29    1    6     -1.83      0.00
   31    1    6      0.91      0.00
  -34    2    6      1.95      0.00
  -32    2    6      0.68      0.00
  -30    2    6     -0.51      0.00
  -28    2    6      0.21      0.00
  -26    2    6      4.01      0.00
  -24    2    6     -5.96      0.00
  -22    2    6      5.72      0.00
  -20    2    6     -5.68      0.00
  -18    2    6      6.40      0.00
  -16    2    6     -7.30      0.00
  -14    2    6      2.41      0.00
  -12    2    6      0.33      0.00
  -10    2    6     -0.99      0.00
   -8    2    6    -17.76      0.00
   -6    2    6     39.22      0.00
   -4    2    6    -48.01      0.00
   -2    2    6     34.57      0.00
    0    2    6      3.82      0.00
    2    2    6    -18.53      0.00
    4    2    6     18.72      0.00
    6    2    6    -14.96      0.00
    8    2    6     -7.52      0.00
   10    2    6     10.20      0.00
   12    2    6    -10.33      0.00
   14    2    6      1.32      0.00
   16    2    6      4.13      0.00
   18    2    6     -4.86      0.00
   20    2    6      2.94      0.00
   22    2    6     -3.08      0.00
   24    2    6      2.73      0.00
   26    2    6     -2.30      0.00
   28    2    6     -0.67      0.00
   30    2    6      1.11      0.00
   32    2    6     -2.03      0.00
  -33    3    6      2.26      0.00
  -31    3    6     -1.23      0.00
  -29    3    6      1.52      0.00
  -27    3    6      1.49      0.00
  -25    3    6     -2.24      0.00
  -23    3    6      0.63      0.00
  -21    3    6     -2.13      0.00
  -19    3    6     -0.80      0.00
  -17    3    6     -0.93      0.00
  -15    3    6     -0.99      0.00
  -13    3    6      2.49      0.00
  -11    3    6     -6.15      0.00
   -9    3    6      3.09      0.00
   -7    3    6     -7.69      0.00
   -5    3    6      8.08      0.00
   -3    3    6     -4.53      0.00
   -1    3    6     -1.39      0.00
    1    3    6      7.02      0.00
    3    3    6      6.64      0.00
    5    3    6    -19.05      0.00
    7    3    6      7.47      0.00
    9    3    6     -1.58      0.00
   11    3    6     -3.81      0.00
   13    3    6     -0.87      0.00
   15    3    6      3.55      0.00
   17    3    6     -3.26      0.00
   19    3    6      1.09      0.00
   21    3    6     -2.34      0.00
   23    3    6     -0.62      0.00
   25    3    6      1.33      0.00
   27    3    6     -2.01      0.00
   29    3    6     -2.49      0.00
   31    3    6     -1.09      0.00
  -34    4    6     -2.67      0.00
  -32    4    6      0.41      0.00
  -30    4    6      0.15      0.00
  -28    4    6     -2.68      0.00
  -26    4    6     -5.98      0.00
  -24    4    6      5.52      0.00
  -22    4    6     -8.59      0.00
  -20    4    6      2.12      0.00
  -18    4    6     -4.74      0.00
  -16    4    6      5.03      0.00
  -14    4    6     -6.22      0.00
  -12    4    6     -0.45      0.00
  -10    4    6     -2.54      0.00
   -8    4    6     14.97      0.00
   -6    4    6    -30.88      0.00
   -4    4    6     29.46      0.00
   -2    4    6    -13.88      0.00
    0    4    6      0.72      0.00
    2    4    6     -0.32      0.00
    4    4    6     -5.24      0.00
    6    4    6      9.53      0.00
    8    4    6     -6.45      0.00
   10    4    6     -8.49      0.00
   12    4    6     11.43      0.00
   14    4    6      1.09      0.00
   16    4    6     -6.62      0.00
   18    4    6      4.38      0.00
   20    4    6     -2.16      0.00
   22    4    6      1.34      0.00
   24    4    6     -3.73      0.00
   26    4    6      4.30      0.00
   28    4    6     -3.75      0.00
   30    4    6     -1.73      0.00
  -33    5    6     -0.79      0.00
  -31    5    6      1.59      0.00
  -29    5    6     -1.91      0.00
  -27    5    6     -2.22      0.00
  -25    5    6     -1.18      0.00
  -23    5    6     -1.33      0.00
  -21    5    6      3.07      0.00
  -19    5    6      3.45      0.00
  -17    5    6     -2.21      0.00
  -15    5    6     -0.20      0.00
  -13    5    6      5.07      0.00
  -11    5    6     -2.45      0.00
   -9    5    6     -5.49      0.00
   -7    5    6      3.26      0.00
   -5    5    6      2.15      0.00
   -3    5    6    -13.57      0.00
   -1    5    6      7.51      0.00
    1    5    6     -4.73      0.00
    3    5    6      1.74      0.00
    5    5    6     -2.37      0.00
    7    5    6     -2.10      0.00
    9    5    6     -0.43      0.00
   11    5    6      3.05      0.00
   13    5    6     -2.44      0.00
   15    5    6      2.07      0.00
   17    5    6      4.06      0.00
   19    5    6     -6.74      0.00
   21    5    6      0.75      0.00
   23    5    6     -0.79      0.00
   25    5    6     -1.06      0.00
   27    5    6     -1.56      0.00
   29    5    6      2.36      0.00
  -32    6    6      0.06      0.00
  -30    6    6      0.25      0.00
  -28    6    6      0.92      0.00
  -26    6    6     -0.26      0.00
  -24    6    6     -3.23      0.00
  -22    6    6      7.21      0.00
  -20    6    6      2.59      0.00
  -18    6    6     -2.43      0.00
  -16    6    6      6.13      0.00
  -14    6    6     -4.01      0.00
  -12    6    6      1.38      0.00
  -10    6    6      3.46      0.00
   -8    6    6     -4.04      0.00
   -6    6    6      7.53      0.00
   -4    6    6    -11.83      0.00
   -2    6    6      8.03      0.00
    0    6    6     -2.17      0.00
    2    6    6     -2.47      0.00
    4    6    6     -0.65      0.00
    6    6    6     -2.82      0.00
    8    6    6     -8.76      0.00
   10    6    6      5.42      0.00
   12    6    6     -7.94      0.00
   14    6    6      8.33      0.00
   16    6    6     -3.73      0.00
   18    6    6      1.88      0.00
   20    6    6     -2.92      0.00
   22    6    6     -0.66      0.00
   24    6    6     -0.14      0.00
   26    6    6     -1.06      0.00
   28    6    6      1.10      0.00
  -29    7    6     -0.54      0.00
  -27    7    6      1.06      0.00
  -25    7    6     -1.37      0.00
  -23    7    6      6.10      0.00
  -21    7    6     -2.42      0.00
  -19    7    6      3.13      0.00
  -17    7    6      3.30      0.00
  -15    7    6     -1.01      0.00
  -13    7    6     -1.81      0.00
  -11    7    6      0.16      0.00
   -9    7    6      3.81      0.00
   -7    7    6     -4.66      0.00
   -5    7    6      1.14      0.00
   -3    7    6     -1.36      0.00
   -1    7    6      1.97      0.00
    1    7    6     -3.68      0.00
    3    7    6      2.62      0.00
    5    7    6     -6.69      0.00
    7    7    6      5.00      0.00
    9    7    6     -8.08      0.00
   11    7    6      0.85      0.00
   13    7    6     -1.07      0.00
   15    7    6      1.76      0.00
   17    7    6     -5.50      0.00
   19    7    6      2.11      0.00
   21    7    6     -2.34      0.00
   23    7    6     -3.19      0.00
   25    7    6      3.23      0.00
   27    7    6      0.69      0.00
  -28    8    6      1.11      0.00
  -26    8    6     -0.93      0.00
  -24    8    6      2.17      0.00
  -22    8    6     -3.31      0.00
  -20    8    6      5.24      0.00
  -18    8    6     -1.67      0.00
  -16    8    6      0.62      0.00
  -14    8    6      2.62      0.00
  -12    8    6      0.70      0.00
  -10    8    6     -8.83      0.00
   -8    8    6      5.96      0.00
   -6    8    6     -6.33      0.00
   -4    8    6      2.74      0.00
   -2    8    6     -6.22      0.00
    0    8    6      3.06      0.00
    2    8    6      0.99      0.00
    4    8    6     -0.18      0.00
    6    8    6     -0.13      0.00
    8    8    6      1.23      0.00
   10    8    6     -2.33      0.00
   12    8    6     -2.10      0.00
   14    8    6     -3.82      0.00
   16    8    6      1.58      0.00
   18    8    6     -0.29      0.00
   20    8    6     -3.84      0.00
   22    8    6      0.93      0.00
   24    8    6     -0.69      0.00
   26    8    6     -2.09      0.00
  -27    9    6     -2.15      0.00
  -25    9    6      0.28      0.00
  -23    9    6     -2.45      0.00
  -21    9    6     -0.19      0.00
  -19    9    6     -1.48      0.00
  -17    9    6      2.81      0.00
  -15    9    6      0.83      0.00
  -13    9    6     -1.59      0.00
  -11    9    6     -0.09      0.00
   -9    9    6     -1.90      0.00
   -7    9    6      0.29      0.00
   -5    9    6     -5.11      0.00
   -3    9    6      3.99      0.00
   -1    9    6     -1.63      0.00
    1    9    6      1.51      0.00
    3    9    6     -1.65      0.00
    5    9    6      5.63      0.00
    7    9    6     -5.24      0.00
    9    9    6      2.08      0.00
   11    9    6     -3.87      0.00
   13    9    6      0.41      0.00
   15    9    6     -3.12      0.00
   17    9    6      0.69      0.00
   19    9    6     -0.44      0.00
   21    9    6      1.26      0.00
   23    9    6     -0.38      0.00
  -24   10    6     -2.65      0.00
  -22   10    6      3.13      0.00
  -20   10    6     -3.82      0.00
  -18   10    6      2.45      0.00
  -16   10    6     -3.42      0.00
  -14   10    6      1.82      0.00
  -12   10    6     -3.21      0.00
  -10   10    6      5.16      0.00
   -8   10    6     -7.71      0.00
   -6   10    6      5.81      0.00
   -4   10    6     -1.49      0.00
   -2   10    6      2.52      0.00
    0   10    6     -1.10      0.00
    2   10    6      2.34      0.00
    4   10    6     -1.23      0.00
    6   10    6     -2.73      0.00
    8   10    6      4.40      0.00
   10   10    6     -3.20      0.00
   12   10    6      1.67      0.00
   14   10    6      1.44      0.00
   16   10    6     -0.57      0.00
   18   10    6     -2.55      0.00
   20   10    6      2.29      0.00
   22   10    6      0.34      0.00
  -21   11    6     -0.16      0.00
  -19   11    6     -3.29      0.00
  -17   11    6     -2.81      0.00
  -15   11    6      0.79      0.00
  -13   11    6     -2.99      0.00
  -11   11    6      1.26      0.00
   -9   11    6     -0.59      0.00
   -7   11    6      1.57      0.00
   -5   11    6      0.50      0.00
   -3   11    6      2.04      0.00
   -1   11    6      0.21      0.00
    1   11    6      3.12      0.00
    3   11    6     -2.92      0.00
    5   11    6      1.31      0.00
    7   11    6     -0.63      0.00
    9   11    6     -1.17      0.00
   11   11    6      2.22      0.00
   13   11    6     -0.42      0.00
   15   11    6     -0.98      0.00
   17   11    6      2.20      0.00
   19   11    6     -1.20      0.00
  -18   12    6     -1.46      0.00
  -16   12    6     -3.43      0.00
  -14   12    6      0.20      0.00
  -12   12    6     -1.49      0.00
  -10   12    6     -0.55      0.00
   -8   12    6      0.36      0.00
   -6   12    6     -2.18      0.00
   -4   12    6      0.65      0.00
   -2   12    6      1.24      0.00
    0   12    6     -0.29      0.00
    2   12    6     -0.29      0.00
    4   12    6      2.78      0.00
    6   12    6      0.90      0.00
    8   12    6     -0.70      0.00
   10   12    6     -0.57      0.00
   12   12    6     -0.47      0.00
   14   12    6     -1.28      0.00
  -13   13    6      0.78      0.00
  -11   13    6     -1.47      0.00
   -9   13    6     -0.42      0.00
   -7   13    6      1.23      0.00
   -5   13    6     -0.12      0.00
   -3   13    6      0.92      0.00
   -1   13    6     -1.53      0.00
    1   13    6      1.63      0.00
    3   13    6      1.26      0.00
    5   13    6      1.89      0.00
    7   13    6      1.43      0.00
    9   13    6      1.43      0.00
  -35    1    7     -1.22      0.00
  -33    1    7     -0.49      0.00
  -31    1    7     -0.26      0.00
  -29    1    7     -2.56      0.00
  -27    1    7     -0.16      0.00
  -25    1    7     -3.44      0.00
  -23    1    7      4.63      0.00
  -21    1    7     -7.12      0.00
  -19    1    7      4.90      0.00
  -17    1    7      0.07      0.00
  -15    1    7     -5.31      0.00
  -13    1    7      4.79      0.00
  -11    1    7     -0.72      0.00
   -9    1    7     -8.34      0.00
   -7    1    7     15.11      0.00
   -5    1    7    -33.19      0.00
   -3    1    7     38.48      0.00
   -1    1    7    -20.88      0.00
    1    1    7    -26.20      0.00
    3    1    7     36.83      0.00
    5    1    7    -13.41      0.00
    7    1    7    -15.39      0.00
    9    1    7     18.08      0.00
   11    1    7     -9.68      0.00
   13    1    7      3.65      0.00
   15    1    7     -2.16      0.00
   17    1    7      0.71      0.00
   19    1    7      1.68      0.00
   21    1    7     -3.21      0.00
   23    1    7      0.27      0.00
   25    1    7     -0.13      0.00
   27    1    7     -2.04      0.00
   29    1    7     -0.03      0.00
   31    1    7     -0.49      0.00
  -34    2    7      0.02      0.00
  -32    2    7     -1.29      0.00
  -30    2    7     -0.13      0.00
  -28    2    7      1.22      0.00
  -26    2    7     -3.72      0.00
  -24    2    7      2.18      0.00
  -22    2    7     -2.72      0.00
  -20    2    7      5.19      0.00
  -18    2    7     -3.13      0.00
  -16    2    7      2.50      0.00
  -14    2    7      6.09      0.00
  -12    2    7     -4.12      0.00
  -10    2    7     -0.02      0.00
   -8    2    7     -2.87      0.00
   -6    2    7     11.04      0.00
   -4    2    7    -22.61      0.00
   -2    2    7      4.85      0.00
    0    2    7      0.02      0.00
    2    2    7      5.73      0.00
    4    2    7    -19.98      0.00
    6    2    7     21.78      0.00
    8    2    7     -2.02      0.00
   10    2    7     -3.57      0.00
   14    2    7      7.79      0.00
   16    2    7     -3.76      0.00
   18    2    7     -1.20      0.00
   20    2    7     -2.45      0.00
   22    2    7     -0.24      0.00
   24    2    7      1.65      0.00
   26    2    7     -4.58      0.00
   28    2    7      1.39      0.00
   30    2    7     -0.16      0.00
  -33    3    7     -1.03      0.00
  -31    3    7     -0.38      0.00
  -29    3    7     -2.41      0.00
  -27    3    7     -1.61      0.00
  -25    3    7      6.26      0.00
  -23    3    7     -9.02      0.00
  -21    3    7      4.75      0.00
  -19    3    7     -2.83      0.00
  -17    3    7      9.12      0.00
  -15    3    7     -8.61      0.00
  -13    3    7      6.89      0.00
  -11    3    7     -0.44      0.00
   -9    3    7     15.96      0.00
   -7    3    7    -35.28      0.00
   -5    3    7     41.53      0.00
   -3    3    7    -25.77      0.00
   -1    3    7      1.65      0.00
    1    3    7      5.16      0.00
    3    3    7     -8.16      0.00
    5    3    7      7.59      0.00
    7    3    7     -5.54      0.00
    9    3    7     -3.53      0.00
   11    3    7     11.75      0.00
   13    3    7     -3.61      0.00
   15    3    7     -8.43      0.00
   17    3    7     10.17      0.00
   19    3    7     -4.29      0.00
   21    3    7      2.10      0.00
   23    3    7     -5.91      0.00
   25    3    7      4.66      0.00
   27    3    7     -2.38      0.00
   29    3    7     -0.51      0.00
   31    3    7      3.27      0.00
  -34    4    7     -0.52      0.00
  -32    4    7      0.04      0.00
  -30    4    7     -3.83      0.00
  -28    4    7      1.70      0.00
  -26    4    7      2.85      0.00
  -24    4    7     -1.09      0.00
  -22    4    7     -0.84      0.00
  -20    4    7      4.21      0.00
  -18    4    7     -0.37      0.00
  -16    4    7      3.57      0.00
  -14    4    7      0.94      0.00
  -12    4    7      1.11      0.00
  -10    4    7     -6.80      0.00
   -8    4    7      4.09      0.00
   -6    4    7     -1.88      0.00
   -4    4    7     -6.11      0.00
   -2    4    7      6.59      0.00
    0    4    7     -6.04      0.00
    2    4    7     -1.64      0.00
    4    4    7     -0.26      0.00
    6    4    7     -2.93      0.00
    8    4    7      0.83      0.00
   10    4    7      4.55      0.00
   12    4    7     -4.62      0.00
   14    4    7      1.58      0.00
   16    4    7      2.75      0.00
   18    4    7     -4.17      0.00
   20    4    7      1.17      0.00
   22    4    7     -1.64      0.00
   24    4    7     -1.77      0.00
   26    4    7     -1.65      0.00
   28    4    7      2.03      0.00
   30    4    7     -1.85      0.00
  -33    5    7     -0.78      0.00
  -31    5    7      0.18      0.00
  -29    5    7      1.63      0.00
  -27    5    7      1.52      0.00
  -25    5    7     -4.30      0.00
  -23    5    7      6.97      0.00
  -21    5    7     -1.74      0.00
  -19    5    7     -0.17      0.00
  -17    5    7      2.43      0.00
  -15    5    7      1.32      0.00
  -13    5    7     -1.41      0.00
  -11    5    7     -1.58      0.00
   -9    5    7     -9.90      0.00
   -7    5    7     14.13      0.00
   -5    5    7    -17.46      0.00
   -3    5    7      9.77      0.00
   -1    5    7     -4.64      0.00
    1    5    7     -2.90      0.00
    3    5    7     -0.04      0.00
    5    5    7     -3.70      0.00
    7    5    7     -0.12      0.00
    9    5    7      5.88      0.00
   11    5    7     -8.99      0.00
   13    5    7      6.48      0.00
   15    5    7      0.35      0.00
   17    5    7     -1.73      0.00
   19    5    7     -1.40      0.00
   21    5    7      0.07      0.00
   23    5    7      0.43      0.00
   25    5    7     -5.42      0.00
   27    5    7      0.51      0.00
   29    5    7     -2.30      0.00
  -32    6    7      0.55      0.00
  -30    6    7     -0.62      0.00
  -28    6    7     -1.90      0.00
  -26    6    7     -2.35      0.00
  -24    6    7      1.93      0.00
  -22    6    7     -3.65      0.00
  -20    6    7      0.51      0.00
  -18    6    7      3.01      0.00
  -16    6    7     -3.53      0.00
  -14    6    7     -2.83      0.00
  -12    6    7      3.81      0.00
  -10    6    7      1.69      0.00
   -8    6    7     -6.75      0.00
   -6    6    7      1.57      0.00
   -4    6    7      6.21      0.00
   -2    6    7     -5.66      0.00
    0    6    7     -2.03      0.00
    2    6    7      2.03      0.00
    4    6    7      0.60      0.00
    6    6    7      0.48      0.00
    8    6    7     -2.44      0.00
   10    6    7      2.30      0.00
   12    6    7      2.47      0.00
   14    6    7     -1.95      0.00
   16    6    7     -4.81      0.00
   18    6    7      3.43      0.00
   20    6    7     -2.03      0.00
   22    6    7     -0.40      0.00
   24    6    7      3.15      0.00
   26    6    7     -1.64      0.00
   28    6    7     -2.82      0.00
  -29    7    7      0.58      0.00
  -27    7    7     -2.67      0.00
  -25    7    7      0.13      0.00
  -23    7    7     -4.22      0.00
  -21    7    7      3.50      0.00
  -19    7    7     -0.88      0.00
  -17    7    7     -4.27      0.00
  -15    7    7      5.45      0.00
  -13    7    7     -0.48      0.00
  -11    7    7     -2.29      0.00
   -9    7    7      5.87      0.00
   -7    7    7     -4.90      0.00
   -5    7    7      1.63      0.00
   -3    7    7     -5.09      0.00
   -1    7    7      2.79      0.00
    1    7    7      4.28      0.00
    3    7    7     -1.25      0.00
    5    7    7      2.59      0.00
    7    7    7      5.76      0.00
    9    7    7     -3.71      0.00
   11    7    7      2.91      0.00
   13    7    7     -5.06      0.00
   15    7    7      1.40      0.00
   17    7    7     -5.16      0.00
   19    7    7     -0.75      0.00
   21    7    7      1.02      0.00
   23    7    7      0.29      0.00
   25    7    7     -0.11      0.00
   27    7    7      1.23      0.00
  -28    8    7     -0.39      0.00
  -26    8    7      1.37      0.00
  -24    8    7     -4.34      0.00
  -22    8    7      2.79      0.00
  -20    8    7     -3.84      0.00
  -18    8    7      0.58      0.00
  -16    8    7      0.55      0.00
  -14    8    7     -1.19      0.00
  -12    8    7     -0.28      0.00
  -10    8    7      1.26      0.00
   -8    8    7      2.61      0.00
   -6    8    7     -5.14      0.00
   -4    8    7      2.92      0.00
   -2    8    7     -3.07      0.00
    0    8    7      3.96      0.00
    2    8    7     -3.22      0.00
    4    8    7      9.53      0.00
    6    8    7     -6.60      0.00
    8    8    7      6.99      0.00
   10    8    7     -5.31      0.00
   12    8    7      0.94      0.00
   14    8    7     -4.72      0.00
   16    8    7      2.75      0.00
   18    8    7     -3.79      0.00
   20    8    7      0.34      0.00
   22    8    7     -0.04      0.00
   24    8    7     -0.78      0.00
  -27    9    7      1.29      0.00
  -25    9    7     -1.78      0.00
  -23    9    7      4.28      0.00
  -21    9    7     -3.96      0.00
  -19    9    7      3.77      0.00
  -17    9    7     -3.94      0.00
  -15    9    7      0.21      0.00
  -13    9    7     -4.15      0.00
  -11    9    7      4.53      0.00
   -9    9    7     -6.99      0.00
   -7    9    7      9.92      0.00
   -5    9    7     -4.30      0.00
   -3    9    7      3.37      0.00
   -1    9    7     -2.25      0.00
    1    9    7      1.89      0.00
    3    9    7     -1.26      0.00
    5    9    7      2.67      0.00
    7    9    7      3.56      0.00
    9    9    7     -2.39      0.00
   11    9    7      3.47      0.00
   13    9    7      1.81      0.00
   15    9    7     -1.36      0.00
   17    9    7     -1.11      0.00
   19    9    7      2.58      0.00
   21    9    7     -2.33      0.00
   23    9    7      0.34      0.00
  -24   10    7      0.84      0.00
  -22   10    7      2.00      0.00
  -20   10    7     -0.77      0.00
  -18   10    7     -1.05      0.00
  -16   10    7      0.57      0.00
  -14   10    7     -2.15      0.00
  -12   10    7     -1.17      0.00
  -10   10    7      1.47      0.00
   -8   10    7      2.83      0.00
   -6   10    7      2.97      0.00
   -4   10    7     -0.38      0.00
   -2   10    7      1.87      0.00
    0   10    7      1.79      0.00
    2   10    7     -1.66      0.00
    4   10    7      0.14      0.00
    6   10    7      1.73      0.00
    8   10    7     -0.84      0.00
   10   10    7      3.82      0.00
   12   10    7      0.79      0.00
   14   10    7      2.41      0.00
   16   10    7      2.56      0.00
   18   10    7     -0.71      0.00
   20   10    7      0.81      0.00
  -21   11    7      1.93      0.00
  -19   11    7     -0.35      0.00
  -17   11    7      0.50      0.00
  -15   11    7     -0.05      0.00
  -13   11    7      1.57      0.00
  -11   11    7     -1.73      0.00
   -9   11    7      4.13      0.00
   -7   11    7     -4.64      0.00
   -5   11    7      1.20      0.00
   -3   11    7     -0.34      0.00
   -1   11    7      0.08      0.00
    1   11    7     -1.03      0.00
    3   11    7      1.29      0.00
    5   11    7     -1.09      0.00
    7   11    7     -3.45      0.00
    9   11    7      1.01      0.00
   11   11    7     -0.94      0.00
   13   11    7      0.34      0.00
   15   11    7      0.96      0.00
   17   11    7      1.49      0.00
  -18   12    7      0.38      0.00
  -16   12    7      0.07      0.00
  -14   12    7      2.88      0.00
  -12   12    7     -0.43      0.00
  -10   12    7      0.29      0.00
   -8   12    7     -1.13      0.00
   -6   12    7     -1.30      0.00
   -4   12    7     -1.10      0.00
   -2   12    7     -1.70      0.00
    0   12    7     -1.45      0.00
    2   12    7      0.75      0.00
    4   12    7     -1.91      0.00
    6   12    7      0.25      0.00
    8   12    7      0.63      0.00
   10   12    7      0.01      0.00
   12   12    7     -0.23      0.00
   14   12    7      1.90      0.00
  -13   13    7      2.28      0.00
  -11   13    7     -0.19      0.00
   -9   13    7      1.94      0.00
   -7   13    7      0.36      0.00
   -5   13    7      0.06      0.00
   -3   13    7     -1.27      0.00
   -1   13    7      1.08      0.00
    1   13    7     -1.74      0.00
    3   13    7     -1.95      0.00
    5   13    7      0.45      0.00
    7   13    7      2.81      0.00
    9   13    7      1.33      0.00
  -34    0    8     -0.63      0.00
  -32    0    8     -0.63      0.00
  -30    0    8     -3.13      0.00
  -28    0    8      2.21      0.00
  -26    0    8     -2.22      0.00
  -24    0    8      4.00      0.00
  -22    0    8     -8.33      0.00
  -20    0    8      5.97      0.00
  -18    0    8      0.21      0.00
  -16    0    8     -4.96      0.00
  -14    0    8     10.10      0.00
  -12    0    8      0.39      0.00
  -10    0    8      0.17      0.00
   -8    0    8      6.84      0.00
   -6    0    8    -15.46      0.00
   -4    0    8     22.62      0.00
   -2    0    8    -24.33      0.00
    0    0    8    -15.95      0.00
    2    0    8     35.21      0.00
    4    0    8    -33.00      0.00
    6    0    8    -12.10      0.00
    8    0    8     20.04      0.00
   10    0    8    -12.04      0.00
   12    0    8      1.59      0.00
   14    0    8     -2.72      0.00
   16    0    8      4.74      0.00
   18    0    8      2.63      0.00
   20    0    8     -1.65      0.00
   22    0    8     -0.62      0.00
   24    0    8      2.47      0.00
   26    0    8     -1.20      0.00
   28    0    8      0.85      0.00
   30    0    8     -0.61      0.00
  -35    1    8     -0.70      0.00
  -33    1    8     -1.90      0.00
  -31    1    8      0.24      0.00
  -29    1    8      1.53      0.00
  -27    1    8     -3.48      0.00
  -25    1    8      1.76      0.00
  -23    1    8     -1.64      0.00
  -21    1    8      3.23      0.00
  -19    1    8     -6.14      0.00
  -17    1    8      6.92      0.00
  -15    1    8      4.35      0.00
  -13    1    8     -2.59      0.00
  -11    1    8     -0.27      0.00
   -9    1    8      8.34      0.00
   -7    1    8      2.21      0.00
   -5    1    8    -19.50      0.00
   -3    1    8     10.53      0.00
   -1    1    8     -2.84      0.00
    1    1    8     -3.54      0.00
    3    1    8    -12.97      0.00
    5    1    8     20.21      0.00
    7    1    8     -6.65      0.00
    9    1    8     -2.87      0.00
   11    1    8     -0.32      0.00
   13    1    8      8.36      0.00
   15    1    8     -5.67      0.00
   17    1    8      1.08      0.00
   19    1    8      0.76      0.00
   21    1    8      1.65      0.00
   23    1    8      0.43      0.00
   25    1    8     -1.89      0.00
   27    1    8      3.43      0.00
   29    1    8     -1.09      0.00
   31    1    8     -1.57      0.00
  -34    2    8     -2.01      0.00
  -32    2    8      0.04      0.00
  -30    2    8     -1.26      0.00
  -28    2    8     -1.97      0.00
  -26    2    8      2.47      0.00
  -24    2    8     -6.21      0.00
  -22    2    8      5.42      0.00
  -20    2    8     -5.26      0.00
  -18    2    8      4.53      0.00
  -16    2    8     -2.97      0.00
  -14    2    8      4.20      0.00
  -12    2    8     -0.69      0.00
  -10    2    8     10.68      0.00
   -8    2    8    -22.91      0.00
   -6    2    8     36.06      0.00
   -4    2    8    -31.27      0.00
   -2    2    8      8.64      0.00
    0    2    8      6.33      0.00
    2    2    8    -16.49      0.00
    4    2    8     17.41      0.00
    6    2    8      3.98      0.00
    8    2    8     -5.47      0.00
   10    2    8     11.67      0.00
   12    2    8     -4.27      0.00
   14    2    8     -1.96      0.00
   16    2    8      7.32      0.00
   18    2    8     -4.50      0.00
   20    2    8      3.70      0.00
   22    2    8     -2.20      0.00
   24    2    8      4.54      0.00
   26    2    8     -1.40      0.00
   28    2    8     -0.69      0.00
   30    2    8      2.13      0.00
  -33    3    8     -0.39      0.00
  -31    3    8     -2.25      0.00
  -29    3    8      0.31      0.00
  -27    3    8      1.36      0.00
  -25    3    8     -2.12      0.00
  -23    3    8      2.29      0.00
  -21    3    8      0.48      0.00
  -19    3    8      1.57      0.00
  -17    3    8     -0.04      0.00
  -15    3    8     -1.61      0.00
  -13    3    8      6.37      0.00
  -11    3    8     -1.68      0.00
   -9    3    8      1.94      0.00
   -7    3    8     -3.43      0.00
   -5    3    8      7.73      0.00
   -3    3    8     -4.79      0.00
   -1    3    8     -3.85      0.00
    1    3    8      0.05      0.00
    3    3    8     11.86      0.00
    5    3    8     -8.99      0.00
    7    3    8      7.20      0.00
    9    3    8      5.13      0.00
   11    3    8     -1.23      0.00
   13    3    8     -3.59      0.00
   15    3    8      4.22      0.00
   17    3    8     -2.69      0.00
   19    3    8      2.46      0.00
   21    3    8      0.11      0.00
   23    3    8     -0.28      0.00
   25    3    8      2.03      0.00
   27    3    8      1.29      0.00
   29    3    8     -0.13      0.00
  -34    4    8     -0.59      0.00
  -32    4    8      0.14      0.00
  -30    4    8      3.16      0.00
  -28    4    8      1.70      0.00
  -26    4    8     -2.32      0.00
  -24    4    8      8.89      0.00
  -22    4    8     -2.96      0.00
  -20    4    8      2.54      0.00
  -18    4    8     -1.21      0.00
  -16    4    8      7.33      0.00
  -14    4    8     -5.80      0.00
  -12    4    8      4.93      0.00
  -10    4    8     -7.71      0.00
   -8    4    8     22.08      0.00
   -6    4    8    -32.02      0.00
   -4    4    8     19.70      0.00
   -2    4    8     -4.92      0.00
    0    4    8      1.05      0.00
    2    4    8      1.69      0.00
    4    4    8      0.10      0.00
    6    4    8      4.96      0.00
    8    4    8      4.63      0.00
   12    4    8      5.89      0.00
   14    4    8      2.14      0.00
   16    4    8     -8.33      0.00
   18    4    8      3.99      0.00
   20    4    8     -1.30      0.00
   22    4    8      2.97      0.00
   24    4    8     -5.09      0.00
   26    4    8      5.01      0.00
   28    4    8      0.24      0.00
   30    4    8     -0.93      0.00
  -33    5    8      0.12      0.00
  -31    5    8     -0.45      0.00
  -29    5    8     -1.18      0.00
  -27    5    8      3.15      0.00
  -25    5    8      2.77      0.00
  -23    5    8     -2.24      0.00
  -21    5    8     -4.28      0.00
  -19    5    8      3.56      0.00
  -17    5    8     -5.52      0.00
  -15    5    8      0.38      0.00
  -13    5    8      1.24      0.00
  -11    5    8      2.17      0.00
   -9    5    8     -6.72      0.00
   -7    5    8      4.46      0.00
   -5    5    8      4.48      0.00
   -3    5    8     -6.96      0.00
   -1    5    8      3.98      0.00
    1    5    8      1.76      0.00
    3    5    8      3.48      0.00
    5    5    8     -1.67      0.00
    7    5    8      4.66      0.00
    9    5    8      0.29      0.00
   11    5    8      5.31      0.00
   13    5    8     -7.08      0.00
   15    5    8     -0.37      0.00
   17    5    8      3.86      0.00
   19    5    8     -1.87      0.00
   21    5    8     -0.42      0.00
   23    5    8      1.95      0.00
   25    5    8     -0.23      0.00
   27    5    8     -1.64      0.00
   29    5    8      3.03      0.00
  -32    6    8     -1.70      0.00
  -30    6    8     -1.11      0.00
  -28    6    8      0.19      0.00
  -26    6    8      4.62      0.00
  -24    6    8     -6.03      0.00
  -22    6    8      0.51      0.00
  -20    6    8     -2.46      0.00
  -18    6    8     -5.26      0.00
  -16    6    8      2.95      0.00
  -14    6    8     -1.25      0.00
  -12    6    8     -1.06      0.00
  -10    6    8      1.90      0.00
   -8    6    8     -7.77      0.00
   -6    6    8      7.30      0.00
   -4    6    8     -2.75      0.00
   -2    6    8     -0.16      0.00
    0    6    8      4.77      0.00
    2    6    8     -1.19      0.00
    4    6    8      7.27      0.00
    6    6    8      6.34      0.00
    8    6    8      1.83      0.00
   10    6    8      7.65      0.00
   12    6    8     -5.19      0.00
   14    6    8      2.30      0.00
   16    6    8     -2.44      0.00
   18    6    8      2.17      0.00
   20    6    8     -0.05      0.00
   22    6    8      1.22      0.00
   24    6    8      0.79      0.00
   26    6    8     -1.70      0.00
   28    6    8     -0.70      0.00
  -31    7    8      0.73      0.00
  -29    7    8     -0.53      0.00
  -27    7    8      1.15      0.00
  -25    7    8     -3.00      0.00
  -23    7    8      2.75      0.00
  -21    7    8     -5.77      0.00
  -19    7    8     -0.77      0.00
  -17    7    8      0.58      0.00
  -15    7    8     -0.91      0.00
  -13    7    8     -1.01      0.00
  -11    7    8      3.06      0.00
   -9    7    8      0.64      0.00
   -7    7    8     -3.95      0.00
   -5    7    8      2.14      0.00
   -3    7    8      1.23      0.00
   -1    7    8      1.95      0.00
    1    7    8     -2.65      0.00
    3    7    8      8.37      0.00
    5    7    8     -2.84      0.00
    7    7    8      9.07      0.00
    9    7    8     -1.96      0.00
   11    7    8      3.96      0.00
   13    7    8     -1.69      0.00
   15    7    8      5.17      0.00
   17    7    8     -3.52      0.00
   19    7    8      4.53      0.00
   21    7    8      2.62      0.00
   23    7    8     -1.91      0.00
   25    7    8     -0.09      0.00
   27    7    8     -2.12      0.00
  -28    8    8      0.77      0.00
  -26    8    8     -2.07      0.00
  -24    8    8      2.62      0.00
  -22    8    8     -4.35      0.00
  -20    8    8      4.13      0.00
  -18    8    8     -2.37      0.00
  -16    8    8     -4.23      0.00
  -14    8    8      0.91      0.00
  -12    8    8      5.49      0.00
  -10    8    8     -5.99      0.00
   -8    8    8      6.35      0.00
   -6    8    8     -2.80      0.00
   -4    8    8      3.31      0.00
   -2    8    8     -2.88      0.00
    0    8    8      0.43      0.00
    2    8    8      1.30      0.00
    4    8    8     -0.05      0.00
    6    8    8     -2.01      0.00
    8    8    8      1.93      0.00
   10    8    8      2.91      0.00
   12    8    8      2.16      0.00
   14    8    8     -0.82      0.00
   16    8    8      3.19      0.00
   18    8    8      2.97      0.00
   20    8    8     -0.88      0.00
   22    8    8      2.68      0.00
   24    8    8      1.30      0.00
  -27    9    8     -0.40      0.00
  -25    9    8      2.57      0.00
  -23    9    8     -0.03      0.00
  -21    9    8      1.16      0.00
  -19    9    8     -1.80      0.00
  -17    9    8      0.76      0.00
  -15    9    8     -1.03      0.00
  -13    9    8     -0.62      0.00
  -11    9    8      0.48      0.00
   -9    9    8      2.01      0.00
   -7    9    8      2.42      0.00
   -5    9    8     -3.55      0.00
   -3    9    8      2.97      0.00
   -1    9    8     -1.51      0.00
    1    9    8     -0.02      0.00
    3    9    8     -3.83      0.00
    5    9    8      6.21      0.00
    7    9    8     -4.86      0.00
    9    9    8      4.55      0.00
   11    9    8     -0.28      0.00
   13    9    8      3.44      0.00
   15    9    8     -0.39      0.00
   17    9    8      1.92      0.00
   19    9    8      0.34      0.00
   21    9    8     -0.23      0.00
   23    9    8      0.08      0.00
  -24   10    8     -3.51      0.00
  -22   10    8      3.63      0.00
  -20   10    8     -1.29      0.00
  -18   10    8      2.50      0.00
  -16   10    8     -0.64      0.00
  -14   10    8      2.79      0.00
  -12   10    8     -4.25      0.00
  -10   10    8      6.48      0.00
   -8   10    8     -7.21      0.00
   -6   10    8      5.33      0.00
   -4   10    8     -3.17      0.00
   -2   10    8     -0.01      0.00
    0   10    8     -3.39      0.00
    2   10    8      2.66      0.00
    4   10    8     -1.73      0.00
    6   10    8     -0.95      0.00
    8   10    8      2.82      0.00
   10   10    8     -3.90      0.00
   12   10    8     -0.34      0.00
   14   10    8      1.65      0.00
   16   10    8      0.17      0.00
   18   10    8     -0.47      0.00
   20   10    8      0.05      0.00
  -21   11    8      3.22      0.00
  -19   11    8      1.31      0.00
  -17   11    8      2.76      0.00
  -15   11    8      2.48      0.00
  -13   11    8     -0.50      0.00
  -11   11    8     -1.36      0.00
   -9   11    8      0.43      0.00
   -7   11    8      0.44      0.00
   -5   11    8     -0.46      0.00
   -3   11    8     -2.52      0.00
   -1   11    8     -1.74      0.00
    1   11    8      1.75      0.00
    3   11    8     -2.97      0.00
    5   11    8      1.34      0.00
    7   11    8      0.40      0.00
    9   11    8     -1.35      0.00
   11   11    8      0.43      0.00
   13   11    8      0.86      0.00
   15   11    8     -2.09      0.00
   17   11    8      2.53      0.00
  -18   12    8      3.52      0.00
  -16   12    8      0.36      0.00
  -14   12    8      1.66      0.00
  -12   12    8     -0.05      0.00
  -10   12    8      0.56      0.00
   -8   12    8      2.47      0.00
   -6   12    8     -0.13      0.00
   -4   12    8     -1.31      0.00
   -2   12    8      1.51      0.00
    0   12    8     -2.45      0.00
    2   12    8     -1.86      0.00
    4   12    8     -0.15      0.00
    6   12    8      0.07      0.00
    8   12    8     -1.53      0.00
   10   12    8      1.21      0.00
   12   12    8      1.22      0.00
   14   12    8      1.75      0.00
  -13   13    8      1.50      0.00
  -11   13    8     -0.20      0.00
   -9   13    8     -1.17      0.00
   -7   13    8     -0.10      0.00
   -5   13    8     -1.48      0.00
   -3   13    8     -0.08      0.00
   -1   13    8     -1.85      0.00
    1   13    8     -0.59      0.00
    3   13    8     -2.29      0.00
    5   13    8     -1.32      0.00
    7   13    8     -2.72      0.00
    9   13    8     -1.77      0.00
  -35    1    9     -0.33      0.00
  -33    1    9      0.91      0.00
  -31    1    9      1.89      0.00
  -29    1    9     -0.75      0.00
  -27    1    9      3.37      0.00
  -25    1    9     -4.28      0.00
  -23    1    9      7.18      0.00
  -21    1    9     -7.30      0.00
  -19    1    9      3.53      0.00
  -17    1    9      3.03      0.00
  -15    1    9     -3.42      0.00
  -13    1    9     -2.18      0.00
  -11    1    9      3.82      0.00
   -9    1    9     -6.40      0.00
   -7    1    9     12.98      0.00
   -5    1    9    -20.18      0.00
   -3    1    9     19.50      0.00
   -1    1    9      8.87      0.00
    1    1    9    -25.40      0.00
    3    1    9     28.38      0.00
    5    1    9     -4.13      0.00
    7    1    9    -13.62      0.00
    9    1    9     11.69      0.00
   11    1    9     -0.91      0.00
   13    1    9      0.00      0.00
   15    1    9      0.10      0.00
   17    1    9     -0.29      0.00
   19    1    9      5.58      0.00
   21    1    9     -0.04      0.00
   23    1    9      0.81      0.00
   25    1    9      1.90      0.00
   27    1    9      0.63      0.00
   29    1    9      1.59      0.00
   31    1    9      1.43      0.00
  -34    2    9      0.71      0.00
  -32    2    9     -1.88      0.00
  -30    2    9      0.86      0.00
  -28    2    9      3.94      0.00
  -26    2    9     -2.80      0.00
  -24    2    9      2.50      0.00
  -22    2    9     -3.33      0.00
  -20    2    9      3.66      0.00
  -18    2    9     -8.08      0.00
  -16    2    9      1.09      0.00
  -14    2    9      2.07      0.00
  -12    2    9     -4.55      0.00
  -10    2    9     -8.16      0.00
   -8    2    9      5.25      0.00
   -6    2    9      9.27      0.00
   -4    2    9    -16.03      0.00
   -2    2    9      6.55      0.00
    0    2    9      3.98      0.00
    2    2    9      5.02      0.00
    4    2    9    -21.03      0.00
    6    2    9     12.71      0.00
    8    2    9     -1.03      0.00
   10    2    9     -2.39      0.00
   12    2    9     -6.60      0.00
   14    2    9     10.38      0.00
   16    2    9     -4.30      0.00
   18    2    9      3.15      0.00
   20    2    9     -0.42      0.00
   22    2    9      1.29      0.00
   24    2    9      2.55      0.00
   26    2    9     -1.74      0.00
   28    2    9      0.16      0.00
   30    2    9      0.30      0.00
  -33    3    9     -0.65      0.00
  -31    3    9      4.01      0.00
  -29    3    9     -0.66      0.00
  -27    3    9     -3.43      0.00
  -25    3    9      5.99      0.00
  -23    3    9     -2.84      0.00
  -21    3    9      1.03      0.00
  -19    3    9     -4.79      0.00
  -17    3    9      5.55      0.00
  -15    3    9     -9.22      0.00
  -13    3    9      2.60      0.00
  -11    3    9    -10.51      0.00
   -9    3    9     19.49      0.00
   -7    3    9    -36.82      0.00
   -5    3    9     28.59      0.00
   -3    3    9    -12.47      0.00
   -1    3    9     -2.56      0.00
    1    3    9      1.96      0.00
    3    3    9     -0.07      0.00
    5    3    9      3.42      0.00
    7    3    9      1.98      0.00
    9    3    9    -11.42      0.00
   11    3    9      9.02      0.00
   13    3    9      1.70      0.00
   15    3    9     -9.85      0.00
   17    3    9      6.11      0.00
   19    3    9     -3.45      0.00
   21    3    9      3.99      0.00
   23    3    9     -5.29      0.00
   25    3    9      5.01      0.00
   27    3    9     -1.77      0.00
   29    3    9     -2.73      0.00
  -34    4    9     -0.10      0.00
  -32    4    9      1.27      0.00
  -30    4    9     -1.28      0.00
  -28    4    9     -0.76      0.00
  -26    4    9     -1.04      0.00
  -24    4    9     -1.04      0.00
  -22    4    9     -2.15      0.00
  -20    4    9      2.19      0.00
  -18    4    9     -6.32      0.00
  -16    4    9      1.40      0.00
  -14    4    9     -4.31      0.00
  -12    4    9      4.18      0.00
  -10    4    9     -3.44      0.00
   -8    4    9      5.41      0.00
   -6    4    9     -3.21      0.00
   -4    4    9     -1.16      0.00
   -2    4    9      1.86      0.00
    0    4    9     -0.75      0.00
    2    4    9      0.77      0.00
    4    4    9      2.17      0.00
    6    4    9      1.76      0.00
    8    4    9     -3.49      0.00
   10    4    9      5.05      0.00
   12    4    9     -4.33      0.00
   14    4    9      1.51      0.00
   16    4    9      1.86      0.00
   18    4    9     -2.48      0.00
   20    4    9      0.55      0.00
   22    4    9      2.95      0.00
   24    4    9      0.13      0.00
   26    4    9     -1.43      0.00
   28    4    9      2.10      0.00
  -33    5    9     -2.48      0.00
  -31    5    9     -1.02      0.00
  -29    5    9      1.07      0.00
  -27    5    9      1.64      0.00
  -25    5    9     -7.18      0.00
  -23    5    9      4.77      0.00
  -21    5    9     -1.57      0.00
  -19    5    9     -3.39      0.00
  -17    5    9     -1.65      0.00
  -15    5    9      3.19      0.00
  -13    5    9     -2.59      0.00
  -11    5    9      5.97      0.00
   -9    5    9     -7.31      0.00
   -7    5    9     17.05      0.00
   -5    5    9    -12.19      0.00
   -3    5    9      2.51      0.00
   -1    5    9      5.94      0.00
    1    5    9     -0.43      0.00
    3    5    9      2.05      0.00
    5    5    9      0.59      0.00
    7    5    9     -0.23      0.00
    9    5    9      5.59      0.00
   11    5    9     -6.36      0.00
   13    5    9      1.49      0.00
   15    5    9      1.55      0.00
   17    5    9     -0.74      0.00
   19    5    9      1.37      0.00
   21    5    9      1.55      0.00
   23    5    9      3.66      0.00
   25    5    9     -1.07      0.00
   27    5    9      2.81      0.00
   29    5    9      1.73      0.00
  -32    6    9      0.76      0.00
  -30    6    9      0.63      0.00
  -28    6    9      1.48      0.00
  -26    6    9      1.20      0.00
  -24    6    9      3.37      0.00
  -22    6    9     -2.13      0.00
  -20    6    9     -2.41      0.00
  -18    6    9      4.45      0.00
  -16    6    9     -1.04      0.00
  -14    6    9     -1.32      0.00
  -12    6    9      1.42      0.00
  -10    6    9      3.92      0.00
   -8    6    9     -3.71      0.00
   -6    6    9      1.51      0.00
   -4    6    9      3.86      0.00
   -2    6    9      0.60      0.00
    0    6    9     -1.18      0.00
    2    6    9      3.11      0.00
    4    6    9      0.67      0.00
    6    6    9      0.28      0.00
    8    6    9     -2.43      0.00
   10    6    9     -1.35      0.00
   12    6    9      1.54      0.00
   14    6    9      0.25      0.00
   16    6    9     -2.40      0.00
   18    6    9      4.98      0.00
   20    6    9      1.11      0.00
   22    6    9     -2.34      0.00
   24    6    9      2.44      0.00
   26    6    9      1.13      0.00
  -31    7    9     -0.96      0.00
  -29    7    9      1.65      0.00
  -27    7    9     -0.22      0.00
  -25    7    9      4.89      0.00
  -23    7    9     -3.93      0.00
  -21    7    9      3.34      0.00
  -19    7    9     -0.05      0.00
  -17    7    9     -3.82      0.00
  -15    7    9      3.58      0.00
  -13    7    9      0.61      0.00
  -11    7    9     -6.55      0.00
   -9    7    9      5.02      0.00
   -7    7    9     -0.37      0.00
   -5    7    9      1.76      0.00
   -3    7    9      1.04      0.00
   -1    7    9     -2.62      0.00
    1    7    9      3.06      0.00
    3    7    9     -6.37      0.00
    5    7    9     -1.98      0.00
    7    7    9     -0.34      0.00
    9    7    9     -2.39      0.00
   11    7    9     -0.01      0.00
   13    7    9     -1.50      0.00
   15    7    9      4.00      0.00
   17    7    9      0.43      0.00
   19    7    9     -0.17      0.00
   21    7    9      1.51      0.00
   23    7    9     -0.40      0.00
   25    7    9     -0.76      0.00
  -28    8    9     -1.49      0.00
  -26    8    9      3.68      0.00
  -24    8    9     -1.99      0.00
  -22    8    9      2.63      0.00
  -20    8    9     -1.93      0.00
  -18    8    9      2.48      0.00
  -16    8    9     -1.08      0.00
  -14    8    9      0.64      0.00
  -12    8    9     -1.55      0.00
  -10    8    9      2.33      0.00
   -8    8    9     -0.75      0.00
   -6    8    9     -1.50      0.00
   -4    8    9      3.80      0.00
   -2    8    9     -1.36      0.00
    0    8    9      0.84      0.00
    2    8    9     -5.37      0.00
    4    8    9      5.39      0.00
    6    8    9    -10.25      0.00
    8    8    9      5.79      0.00
   10    8    9     -3.32      0.00
   12    8    9      2.45      0.00
   14    8    9     -3.63      0.00
   16    8    9      5.05      0.00
   18    8    9     -2.11      0.00
   20    8    9      0.52      0.00
   22    8    9      1.40      0.00
   24    8    9      0.05      0.00
  -27    9    9      0.51      0.00
  -25    9    9     -2.87      0.00
  -23    9    9      2.98      0.00
  -21    9    9     -3.43      0.00
  -19    9    9      2.73      0.00
  -17    9    9     -0.06      0.00
  -15    9    9      0.83      0.00
  -13    9    9     -0.60      0.00
  -11    9    9      8.78      0.00
   -9    9    9     -9.67      0.00
   -7    9    9      4.88      0.00
   -5    9    9     -3.55      0.00
   -3    9    9      1.75      0.00
   -1    9    9     -3.23      0.00
    1    9    9      3.50      0.00
    3    9    9     -4.25      0.00
    5    9    9     -0.79      0.00
    7    9    9     -1.51      0.00
    9    9    9     -4.64      0.00
   11    9    9     -1.25      0.00
   13    9    9      0.57      0.00
   15    9    9     -2.45      0.00
   17    9    9      0.00      0.00
   19    9    9      2.19      0.00
   21    9    9     -0.78      0.00
   23    9    9     -0.94      0.00
  -24   10    9     -0.79      0.00
  -22   10    9      1.01      0.00
  -20   10    9     -1.26      0.00
  -18   10    9     -0.38      0.00
  -16   10    9      0.68      0.00
  -14   10    9      1.00      0.00
  -12   10    9      0.00      0.00
  -10   10    9     -0.15      0.00
   -8   10    9     -2.23      0.00
   -6   10    9      0.33      0.00
   -4   10    9     -3.51      0.00
   -2   10    9     -0.16      0.00
    0   10    9      0.64      0.00
    2   10    9     -1.42      0.00
    4   10    9     -1.64      0.00
    6   10    9      0.82      0.00
    8   10    9     -3.87      0.00
   10   10    9     -1.34      0.00
   12   10    9     -2.81      0.00
   14   10    9     -3.10      0.00
   16   10    9      0.96      0.00
   18   10    9     -1.30      0.00
   20   10    9      0.58      0.00
  -21   11    9      0.44      0.00
  -19   11    9     -0.19      0.00
  -17   11    9     -1.75      0.00
  -15   11    9     -1.33      0.00
  -13   11    9      1.70      0.00
  -11   11    9     -2.88      0.00
   -9   11    9      4.98      0.00
   -7   11    9     -2.05      0.00
   -5   11    9      2.04      0.00
   -3   11    9      2.23      0.00
   -1   11    9     -0.43      0.00
    1   11    9     -1.72      0.00
    3   11    9      2.13      0.00
    5   11    9      0.67      0.00
    7   11    9     -1.20      0.00
    9   11    9      2.97      0.00
   11   11    9     -0.68      0.00
   13   11    9     -1.11      0.00
   15   11    9     -0.46      0.00
   17   11    9     -1.61      0.00
  -18   12    9     -1.45      0.00
  -16   12    9     -0.68      0.00
  -14   12    9     -0.27      0.00
  -12   12    9     -0.58      0.00
  -10   12    9     -0.68      0.00
   -8   12    9      1.98      0.00
   -6   12    9      1.84      0.00
   -4   12    9      2.72      0.00
   -2   12    9      0.34      0.00
    0   12    9      0.58      0.00
    2   12    9      1.72      0.00
    4   12    9     -0.84      0.00
    6   12    9     -1.49      0.00
    8   12    9     -0.03      0.00
   10   12    9      0.10      0.00
   12   12    9     -1.25      0.00
   14   12    9      1.13      0.00
  -13   13    9     -0.42      0.00
  -11   13    9     -2.92      0.00
   -9   13    9     -0.14      0.00
   -7   13    9     -0.35      0.00
   -5   13    9      1.25      0.00
   -3   13    9     -1.03      0.00
   -1   13    9      2.70      0.00
    1   13    9      0.71      0.00
    3   13    9      0.38      0.00
    5   13    9     -1.69      0.00
    7   13    9      0.00      0.00
  -34    0   10      1.81      0.00
  -32    0   10      2.09      0.00
  -30    0   10     -4.12      0.00
  -28    0   10      2.05      0.00
  -26    0   10     -3.43      0.00
  -24    0   10      7.55      0.00
  -22    0   10     -9.91      0.00
  -20    0   10      8.46      0.00
  -18    0   10      1.43      0.00
  -16    0   10     -8.31      0.00
  -14    0   10      0.33      0.00
  -12    0   10      5.86      0.00
  -10    0   10     -7.58      0.00
   -8    0   10     -4.05      0.00
   -6    0   10      0.02      0.00
   -4    0   10     21.74      0.00
   -2    0   10      1.64      0.00
    0    0   10    -20.82      0.00
    2    0   10     42.19      0.00
    4    0   10    -16.80      0.00
    6    0   10     -8.89      0.00
    8    0   10     16.23      0.00
   10    0   10      1.00      0.00
   12    0   10     -5.93      0.00
   14    0   10     -1.79      0.00
   16    0   10     -0.22      0.00
   18    0   10      0.16      0.00
   20    0   10     -3.76      0.00
   22    0   10      0.52      0.00
   24    0   10      2.97      0.00
   26    0   10     -1.79      0.00
   28    0   10      0.31      0.00
   30    0   10      2.13      0.00
  -35    1   10      1.22      0.00
  -33    1   10     -0.80      0.00
  -31    1   10      0.58      0.00
  -29    1   10      1.59      0.00
  -27    1   10     -2.01      0.00
  -25    1   10      2.22      0.00
  -23    1   10     -1.20      0.00
  -21    1   10      5.02      0.00
  -19    1   10     -6.70      0.00
  -17    1   10      2.31      0.00
  -15    1   10     -1.20      0.00
  -13    1   10      0.58      0.00
  -11    1   10     -7.98      0.00
   -9    1   10      7.29      0.00
   -7    1   10      1.38      0.00
   -5    1   10     -7.41      0.00
   -3    1   10     11.18      0.00
   -1    1   10      4.92      0.00
    1    1   10     -0.88      0.00
    3    1   10    -12.95      0.00
    5    1   10     10.38      0.00
    7    1   10     -3.98      0.00
    9    1   10     -1.19      0.00
   11    1   10     -4.33      0.00
   13    1   10      7.58      0.00
   15    1   10     -7.16      0.00
   17    1   10      0.23      0.00
   19    1   10     -3.01      0.00
   21    1   10      1.31      0.00
   23    1   10     -0.31      0.00
   25    1   10     -2.77      0.00
   27    1   10      0.17      0.00
   29    1   10     -0.15      0.00
  -34    2   10      0.71      0.00
  -32    2   10      2.61      0.00
  -30    2   10     -0.69      0.00
  -28    2   10     -0.37      0.00
  -26    2   10      5.93      0.00
  -24    2   10     -3.74      0.00
  -22    2   10      4.42      0.00
  -20    2   10     -1.69      0.00
  -18    2   10      2.24      0.00
  -16    2   10     -4.47      0.00
  -14    2   10      2.56      0.00
  -12    2   10     -6.25      0.00
  -10    2   10     11.25      0.00
   -8    2   10    -21.87      0.00
   -6    2   10     23.83      0.00
   -4    2   10    -16.87      0.00
   -2    2   10      0.86      0.00
    0    2   10     10.96      0.00
    2    2   10    -15.12      0.00
    4    2   10      0.24      0.00
    6    2   10      0.70      0.00
    8    2   10    -10.98      0.00
   10    2   10      6.87      0.00
   12    2   10     -1.39      0.00
   14    2   10     -6.20      0.00
   16    2   10      4.42      0.00
   18    2   10     -3.65      0.00
   20    2   10      2.06      0.00
   22    2   10     -5.15      0.00
   24    2   10      2.19      0.00
   26    2   10     -1.57      0.00
   28    2   10     -1.08      0.00
   30    2   10      1.35      0.00
  -35    3   10      1.36      0.00
  -33    3   10      2.42      0.00
  -31    3   10     -1.50      0.00
  -29    3   10     -0.21      0.00
  -27    3   10      2.41      0.00
  -25    3   10     -1.99      0.00
  -23    3   10     -0.23      0.00
  -21    3   10     -0.79      0.00
  -19    3   10      0.61      0.00
  -17    3   10     -0.74      0.00
  -15    3   10     -3.92      0.00
  -13    3   10      1.36      0.00
  -11    3   10     -0.91      0.00
   -9    3   10     -2.15      0.00
   -7    3   10     -3.06      0.00
   -5    3   10      7.74      0.00
   -3    3   10     -4.76      0.00
   -1    3   10     -2.35      0.00
    1    3   10     -1.60      0.00
    3    3   10      4.31      0.00
    5    3   10     -9.67      0.00
    7    3   10     -2.00      0.00
    9    3   10      2.90      0.00
   11    3   10      0.33      0.00
   13    3   10     -4.29      0.00
   15    3   10      5.01      0.00
   17    3   10     -2.42      0.00
   19    3   10      1.95      0.00
   21    3   10     -0.27      0.00
   23    3   10     -2.39      0.00
   25    3   10     -0.44      0.00
   27    3   10      1.33      0.00
   29    3   10     -1.58      0.00
  -34    4   10     -1.59      0.00
  -32    4   10     -1.89      0.00
  -30    4   10      2.39      0.00
  -28    4   10     -0.47      0.00
  -26    4   10     -6.66      0.00
  -24    4   10      3.11      0.00
  -22    4   10     -2.04      0.00
  -20    4   10     -2.54      0.00
  -18    4   10     -4.23      0.00
  -16    4   10      6.03      0.00
  -14    4   10     -7.40      0.00
  -12    4   10      3.79      0.00
  -10    4   10    -12.49      0.00
   -8    4   10     23.74      0.00
   -6    4   10    -21.36      0.00
   -4    4   10     11.47      0.00
   -2    4   10      1.31      0.00
    0    4   10     -3.33      0.00
    2    4   10     -6.30      0.00
    4    4   10      0.90      0.00
    6    4   10     -2.37      0.00
    8    4   10      5.76      0.00
   10    4   10    -10.31      0.00
   12    4   10      3.72      0.00
   14    4   10      5.82      0.00
   16    4   10     -4.88      0.00
   18    4   10      2.65      0.00
   20    4   10     -0.80      0.00
   22    4   10      4.28      0.00
   24    4   10     -4.65      0.00
   26    4   10      1.45      0.00
   28    4   10     -0.71      0.00
  -33    5   10      0.79      0.00
  -31    5   10      2.16      0.00
  -29    5   10     -0.80      0.00
  -27    5   10     -1.50      0.00
  -25    5   10      0.10      0.00
  -23    5   10      1.51      0.00
  -21    5   10     -2.45      0.00
  -19    5   10      7.00      0.00
  -17    5   10     -4.43      0.00
  -15    5   10      1.39      0.00
  -13    5   10     -1.94      0.00
  -11    5   10      5.13      0.00
   -9    5   10     -7.29      0.00
   -7    5   10      5.40      0.00
   -5    5   10      0.22      0.00
   -3    5   10      0.58      0.00
   -1    5   10     -2.01      0.00
    1    5   10     -0.17      0.00
    3    5   10      0.40      0.00
    5    5   10     -5.00      0.00
    7    5   10     -0.34      0.00
    9    5   10     -5.07      0.00
   11    5   10      5.32      0.00
   13    5   10     -4.37      0.00
   15    5   10      0.00      0.00
   17    5   10      2.16      0.00
   19    5   10      0.35      0.00
   21    5   10     -1.90      0.00
   23    5   10      2.97      0.00
   25    5   10      0.40      0.00
   27    5   10     -1.77      0.00
  -32    6   10      0.21      0.00
  -30    6   10      1.74      0.00
  -28    6   10     -1.85      0.00
  -26    6   10      2.56      0.00
  -24    6   10     -4.42      0.00
  -22    6   10      6.70      0.00
  -20    6   10      2.10      0.00
  -18    6   10     -1.04      0.00
  -16    6   10      1.25      0.00
  -14    6   10      0.56      0.00
  -12    6   10     -4.68      0.00
  -10    6   10      7.54      0.00
   -8    6   10     -4.37      0.00
   -6    6   10      2.21      0.00
   -4    6   10      0.57      0.00
   -2    6   10     -5.92      0.00
    0    6   10      4.03      0.00
    2    6   10     -8.98      0.00
    4    6   10     -1.71      0.00
    6    6   10     -6.82      0.00
    8    6   10     -5.08      0.00
   10    6   10     -0.83      0.00
   12    6   10     -0.88      0.00
   14    6   10      0.87      0.00
   16    6   10     -0.85      0.00
   18    6   10     -0.57      0.00
   20    6   10     -0.54      0.00
   22    6   10     -1.14      0.00
   24    6   10      1.43      0.00
   26    6   10      1.56      0.00
  -31    7   10      0.09      0.00
  -29    7   10     -0.39      0.00
  -27    7   10      1.12      0.00
  -25    7   10     -2.37      0.00
  -23    7   10      4.52      0.00
  -21    7   10     -0.53      0.00
  -19    7   10      0.49      0.00
  -17    7   10      1.24      0.00
  -15    7   10      1.24      0.00
  -13    7   10     -5.98      0.00
  -11    7   10      0.56      0.00
   -9    7   10      2.04      0.00
   -7    7   10     -0.53      0.00
   -5    7   10     -1.71      0.00
   -3    7   10     -0.12      0.00
   -1    7   10      0.38      0.00
    1    7   10     -6.43      0.00
    3    7   10      0.77      0.00
    5    7   10     -7.18      0.00
    7    7   10      1.96      0.00
    9    7   10     -6.59      0.00
   11    7   10      1.08      0.00
   13    7   10     -3.38      0.00
   15    7   10      2.85      0.00
   17    7   10     -6.44      0.00
   19    7   10     -0.30      0.00
   21    7   10     -0.09      0.00
   23    7   10     -0.73      0.00
   25    7   10      2.12      0.00
  -28    8   10      1.91      0.00
  -26    8   10     -1.72      0.00
  -24    8   10      3.05      0.00
  -22    8   10     -3.75      0.00
  -20    8   10      2.59      0.00
  -18    8   10      1.86      0.00
  -16    8   10     -1.56      0.00
  -14    8   10     -0.06      0.00
  -12    8   10      4.41      0.00
  -10    8   10     -8.59      0.00
   -8    8   10      5.22      0.00
   -6    8   10      0.18      0.00
   -4    8   10      0.63      0.00
   -2    8   10     -0.96      0.00
    0    8   10      0.73      0.00
    2    8   10     -0.61      0.00
    4    8   10      0.25      0.00
    6    8   10     -1.13      0.00
    8    8   10     -1.37      0.00
   10    8   10     -0.88      0.00
   12    8   10     -0.33      0.00
   14    8   10     -3.99      0.00
   16    8   10     -1.03      0.00
   18    8   10     -0.53      0.00
   20    8   10     -3.77      0.00
   22    8   10      0.02      0.00
   24    8   10     -0.25      0.00
  -27    9   10     -1.71      0.00
  -25    9   10      1.43      0.00
  -23    9   10     -0.04      0.00
  -21    9   10     -0.11      0.00
  -19    9   10     -1.47      0.00
  -17    9   10      3.02      0.00
  -15    9   10     -0.05      0.00
  -13    9   10      0.34      0.00
  -11    9   10     -1.74      0.00
   -9    9   10      1.59      0.00
   -7    9   10      0.86      0.00
   -5    9   10     -3.07      0.00
   -3    9   10      2.23      0.00
   -1    9   10      1.33      0.00
    1    9   10      0.40      0.00
    3    9   10     -4.23      0.00
    5    9   10      5.25      0.00
    7    9   10     -5.65      0.00
    9    9   10      1.40      0.00
   11    9   10     -2.10      0.00
   13    9   10     -0.39      0.00
   15    9   10     -2.03      0.00
   17    9   10     -0.48      0.00
   19    9   10     -0.24      0.00
   21    9   10     -0.62      0.00
  -24   10   10     -2.35      0.00
  -22   10   10      1.00      0.00
  -20   10   10     -0.78      0.00
  -18   10   10     -1.67      0.00
  -16   10   10     -1.77      0.00
  -14   10   10      2.10      0.00
  -12   10   10     -3.46      0.00
  -10   10   10      7.64      0.00
   -8   10   10     -7.21      0.00
   -6   10   10      2.50      0.00
   -4   10   10      0.20      0.00
   -2   10   10      1.50      0.00
    0   10   10     -2.79      0.00
    2   10   10      5.27      0.00
    4   10   10     -2.73      0.00
    6   10   10     -0.70      0.00
    8   10   10      3.68      0.00
   10   10   10     -0.85      0.00
   12   10   10     -1.19      0.00
   14   10   10      2.64      0.00
   16   10   10     -1.71      0.00
   18   10   10      0.29      0.00
   20   10   10      0.25      0.00
  -21   11   10     -0.53      0.00
  -19   11   10     -4.10      0.00
  -17   11   10     -1.12      0.00
  -15   11   10     -1.10      0.00
  -13   11   10      2.20      0.00
  -11   11   10     -0.22      0.00
   -9   11   10      0.67      0.00
   -7   11   10     -2.30      0.00
   -5   11   10      1.88      0.00
   -3   11   10     -1.39      0.00
   -1   11   10      0.60      0.00
    1   11   10      2.64      0.00
    3   11   10     -1.13      0.00
    5   11   10     -0.70      0.00
    7   11   10      1.28      0.00
    9   11   10     -0.06      0.00
   11   11   10     -0.65      0.00
   13   11   10      1.34      0.00
   15   11   10     -2.31      0.00
   17   11   10      1.56      0.00
  -18   12   10     -0.62      0.00
  -16   12   10     -1.86      0.00
  -14   12   10      0.07      0.00
  -12   12   10      0.45      0.00
  -10   12   10     -1.47      0.00
   -8   12   10     -0.89      0.00
   -6   12   10     -0.82      0.00
   -4   12   10     -1.98      0.00
   -2   12   10      3.89      0.00
    0   12   10     -0.12      0.00
    2   12   10      0.37      0.00
    4   12   10      0.40      0.00
    6   12   10      2.05      0.00
    8   12   10     -2.13      0.00
   10   12   10      0.86      0.00
   12   12   10     -1.58      0.00
  -11   13   10      0.58      0.00
   -9   13   10     -0.22      0.00
   -7   13   10      1.41      0.00
   -5   13   10      1.12      0.00
   -3   13   10      0.99      0.00
   -1   13   10      0.53      0.00
    1   13   10      2.16      0.00
    3   13   10      0.27      0.00
    5   13   10      2.84      0.00
    7   13   10      1.01      0.00
  -35    1   11     -1.11      0.00
  -33    1   11     -0.43      0.00
  -31    1   11      0.22      0.00
  -29    1   11     -3.24      0.00
  -27    1   11      3.09      0.00
  -25    1   11     -4.88      0.00
  -23    1   11      8.61      0.00
  -21    1   11     -6.93      0.00
  -19    1   11      2.19      0.00
  -17    1   11      0.63      0.00
  -15    1   11      0.19      0.00
  -13    1   11     -2.22      0.00
  -11    1   11      9.86      0.00
   -9    1   11     -4.96      0.00
   -7    1   11      6.06      0.00
   -5    1   11     -9.49      0.00
   -3    1   11      5.73      0.00
   -1    1   11     10.37      0.00
    1    1   11    -29.06      0.00
    3    1   11     21.88      0.00
    5    1   11      1.51      0.00
    7    1   11     -9.24      0.00
    9    1   11      4.70      0.00
   11    1   11      2.73      0.00
   13    1   11     -4.90      0.00
   15    1   11      0.17      0.00
   17    1   11     -4.39      0.00
   19    1   11     -0.06      0.00
   21    1   11     -4.49      0.00
   23    1   11     -0.70      0.00
   25    1   11     -1.10      0.00
   27    1   11     -2.15      0.00
   29    1   11     -0.77      0.00
  -34    2   11      2.14      0.00
  -32    2   11     -2.61      0.00
  -30    2   11     -1.92      0.00
  -28    2   11      1.47      0.00
  -26    2   11     -2.17      0.00
  -24    2   11      1.16      0.00
  -22    2   11     -1.22      0.00
  -20    2   11      8.59      0.00
  -18    2   11     -4.65      0.00
  -16    2   11      0.21      0.00
  -14    2   11      2.41      0.00
  -12    2   11     10.14      0.00
  -10    2   11    -10.20      0.00
   -8    2   11      5.10      0.00
   -6    2   11     10.93      0.00
   -4    2   11     -7.23      0.00
   -2    2   11     -0.87      0.00
    0    2   11      8.76      0.00
    2    2   11      8.02      0.00
    4    2   11    -11.71      0.00
    6    2   11      7.61      0.00
    8    2   11      5.59      0.00
   10    2   11      1.73      0.00
   12    2   11    -10.49      0.00
   14    2   11      9.18      0.00
   16    2   11     -5.10      0.00
   18    2   11      0.84      0.00
   20    2   11     -4.06      0.00
   22    2   11      0.05      0.00
   24    2   11      1.05      0.00
   26    2   11      0.33      0.00
   28    2   11     -0.16      0.00
   30    2   11      0.90      0.00
  -35    3   11      0.12      0.00
  -33    3   11     -1.18      0.00
  -31    3   11      2.68      0.00
  -29    3   11     -1.26      0.00
  -27    3   11     -2.54      0.00
  -25    3   11      3.53      0.00
  -23    3   11     -0.70      0.00
  -21    3   11     -0.15      0.00
  -19    3   11      0.29      0.00
  -17    3   11      5.81      0.00
  -15    3   11     -4.79      0.00
  -13    3   11      6.67      0.00
  -11    3   11     -6.93      0.00
   -9    3   11     21.80      0.00
   -7    3   11    -22.10      0.00
   -5    3   11     19.82      0.00
   -3    3   11      0.16      0.00
   -1    3   11     -0.82      0.00
    1    3   11      1.01      0.00
    3    3   11      3.27      0.00
    5    3   11     -4.62      0.00
    7    3   11      7.99      0.00
    9    3   11     -9.74      0.00
   11    3   11      7.02      0.00
   13    3   11      3.23      0.00
   15    3   11     -6.05      0.00
   17    3   11      4.16      0.00
   19    3   11     -0.96      0.00
   21    3   11      3.84      0.00
   23    3   11     -5.70      0.00
   25    3   11      3.27      0.00
   27    3   11      0.86      0.00
   29    3   11      0.03      0.00
  -34    4   11      1.62      0.00
  -32    4   11      1.92      0.00
  -30    4   11     -1.06      0.00
  -28    4   11      1.79      0.00
  -26    4   11      3.59      0.00
  -24    4   11      0.46      0.00
  -22    4   11     -2.32      0.00
  -20    4   11      5.89      0.00
  -18    4   11     -2.95      0.00
  -16    4   11      4.55      0.00
  -14    4   11     -2.32      0.00
  -12    4   11      3.01      0.00
  -10    4   11     -6.56      0.00
   -8    4   11      7.17      0.00
   -6    4   11     -4.41      0.00
   -4    4   11      6.27      0.00
   -2    4   11      0.13      0.00
    0    4   11      1.78      0.00
    2    4   11      0.05      0.00
    4    4   11     -0.78      0.00
    6    4   11      1.24      0.00
    8    4   11     -3.72      0.00
   10    4   11      4.35      0.00
   12    4   11     -3.77      0.00
   14    4   11     -0.25      0.00
   16    4   11      2.09      0.00
   18    4   11     -0.52      0.00
   20    4   11     -2.36      0.00
   22    4   11      1.84      0.00
   24    4   11     -0.84      0.00
   26    4   11     -0.88      0.00
   28    4   11      3.16      0.00
  -33    5   11      0.50      0.00
  -31    5   11     -0.54      0.00
  -29    5   11      0.97      0.00
  -27    5   11      4.08      0.00
  -25    5   11     -4.54      0.00
  -23    5   11      4.20      0.00
  -21    5   11      1.43      0.00
  -19    5   11      1.37      0.00
  -17    5   11     -2.32      0.00
  -15    5   11      4.80      0.00
  -13    5   11     -4.57      0.00
  -11    5   11      4.66      0.00
   -9    5   11    -13.30      0.00
   -7    5   11     10.75      0.00
   -5    5   11     -3.00      0.00
   -3    5   11     -4.56      0.00
   -1    5   11      4.82      0.00
    1    5   11     -2.31      0.00
    3    5   11     -1.41      0.00
    5    5   11     -2.32      0.00
    7    5   11     -1.21      0.00
    9    5   11      3.64      0.00
   11    5   11     -2.81      0.00
   13    5   11     -0.74      0.00
   15    5   11      3.16      0.00
   17    5   11     -2.51      0.00
   19    5   11     -2.35      0.00
   21    5   11     -3.35      0.00
   23    5   11      0.67      0.00
   25    5   11     -2.01      0.00
   27    5   11     -0.47      0.00
  -32    6   11      0.29      0.00
  -30    6   11     -0.55      0.00
  -28    6   11     -1.71      0.00
  -26    6   11     -2.04      0.00
  -24    6   11      1.48      0.00
  -22    6   11      0.45      0.00
  -20    6   11     -1.91      0.00
  -18    6   11      4.56      0.00
  -16    6   11     -1.82      0.00
  -14    6   11     -2.84      0.00
  -12    6   11      0.43      0.00
  -10    6   11      4.60      0.00
   -8    6   11     -7.51      0.00
   -6    6   11      0.23      0.00
   -4    6   11      0.50      0.00
   -2    6   11      0.10      0.00
    0    6   11     -5.65      0.00
    2    6   11      0.62      0.00
    4    6   11     -0.35      0.00
    6    6   11      0.16      0.00
    8    6   11     -0.20      0.00
   10    6   11      0.93      0.00
   12    6   11      2.47      0.00
   14    6   11      1.13      0.00
   16    6   11     -3.70      0.00
   18    6   11     -0.02      0.00
   20    6   11     -0.85      0.00
   22    6   11     -3.14      0.00
   24    6   11      0.52      0.00
   26    6   11     -0.32      0.00
  -31    7   11     -0.89      0.00
  -29    7   11      1.00      0.00
  -27    7   11     -3.94      0.00
  -25    7   11      1.86      0.00
  -23    7   11     -4.34      0.00
  -21    7   11      3.88      0.00
  -19    7   11      0.55      0.00
  -17    7   11     -2.89      0.00
  -15    7   11      0.80      0.00
  -13    7   11      5.43      0.00
  -11    7   11     -6.75      0.00
   -9    7   11      4.69      0.00
   -7    7   11     -0.15      0.00
   -5    7   11     -3.61      0.00
   -3    7   11      1.58      0.00
   -1    7   11     -2.39      0.00
    1    7   11      5.30      0.00
    3    7   11     -2.84      0.00
    5    7   11      4.31      0.00
    7    7   11      0.73      0.00
    9    7   11      2.67      0.00
   11    7   11      1.09      0.00
   13    7   11      0.60      0.00
   15    7   11      0.23      0.00
   17    7   11      0.51      0.00
   19    7   11     -1.69      0.00
   21    7   11      1.54      0.00
   23    7   11     -1.07      0.00
   25    7   11     -0.35      0.00
  -28    8   11     -1.93      0.00
  -26    8   11      1.12      0.00
  -24    8   11     -1.54      0.00
  -22    8   11      1.28      0.00
  -20    8   11     -2.69      0.00
  -18    8   11      2.52      0.00
  -16    8   11     -1.00      0.00
  -14    8   11      2.12      0.00
  -12    8   11     -4.23      0.00
  -10    8   11      4.18      0.00
   -8    8   11     -0.38      0.00
   -6    8   11     -0.80      0.00
   -4    8   11     -0.52      0.00
   -2    8   11      1.16      0.00
    0    8   11     -0.62      0.00
    2    8   11     -2.56      0.00
    4    8   11      7.50      0.00
    6    8   11     -4.83      0.00
    8    8   11      4.80      0.00
   10    8   11     -0.50      0.00
   12    8   11      3.68      0.00
   14    8   11     -2.48      0.00
   16    8   11      3.42      0.00
   18    8   11     -1.04      0.00
   20    8   11     -0.24      0.00
   22    8   11     -0.76      0.00
   24    8   11      0.36      0.00
  -27    9   11      1.40      0.00
  -25    9   11     -2.51      0.00
  -23    9   11      1.77      0.00
  -21    9   11     -0.51      0.00
  -19    9   11     -1.35      0.00
  -17    9   11      1.60      0.00
  -15    9   11     -0.07      0.00
  -13    9   11     -6.21      0.00
  -11    9   11      5.50      0.00
   -9    9   11     -6.28      0.00
   -7    9   11      4.25      0.00
   -5    9   11      0.18      0.00
   -3    9   11      1.56      0.00
   -1    9   11     -3.66      0.00
    1    9   11      4.55      0.00
    3    9   11     -3.16      0.00
    5    9   11      4.12      0.00
    7    9   11      2.78      0.00
    9    9   11      1.11      0.00
   11    9   11      1.20      0.00
   13    9   11      4.91      0.00
   15    9   11     -2.70      0.00
   17    9   11     -0.31      0.00
   19    9   11      0.50      0.00
   21    9   11      0.06      0.00
  -24   10   11     -1.40      0.00
  -22   10   11      1.14      0.00
  -20   10   11     -0.27      0.00
  -18   10   11      1.00      0.00
  -16   10   11      1.24      0.00
  -14   10   11      0.38      0.00
  -12   10   11     -2.23      0.00
  -10   10   11      0.29      0.00
   -8   10   11     -0.12      0.00
   -6   10   11      3.77      0.00
   -4   10   11     -2.44      0.00
   -2   10   11      1.20      0.00
    0   10   11      1.82      0.00
    2   10   11      0.26      0.00
    4   10   11     -1.42      0.00
    6   10   11      4.34      0.00
    8   10   11      0.76      0.00
   10   10   11      1.86      0.00
   12   10   11      3.10      0.00
   14   10   11     -0.17      0.00
   16   10   11      1.31      0.00
   18   10   11     -1.77      0.00
  -21   11   11     -0.04      0.00
  -19   11   11      3.24      0.00
  -17   11   11      1.31      0.00
  -15   11   11     -0.54      0.00
  -13   11   11      1.74      0.00
  -11   11   11     -4.14      0.00
   -9   11   11      2.16      0.00
   -7   11   11     -3.02      0.00
   -5   11   11     -2.82      0.00
   -3   11   11      1.73      0.00
   -1   11   11     -0.13      0.00
    1   11   11     -2.03      0.00
    3   11   11      2.15      0.00
    5   11   11      0.66      0.00
    7   11   11     -2.94      0.00
    9   11   11      1.54      0.00
   11   11   11     -0.43      0.00
   13   11   11     -0.98      0.00
   15   11   11      2.70      0.00
  -18   12   11     -1.11      0.00
  -16   12   11      1.11      0.00
  -14   12   11      0.09      0.00
  -12   12   11      1.11      0.00
  -10   12   11     -1.64      0.00
   -8   12   11     -0.74      0.00
   -6   12   11     -2.89      0.00
   -4   12   11     -0.16      0.00
   -2   12   11     -1.92      0.00
    0   12   11     -0.39      0.00
    2   12   11      0.77      0.00
    4   12   11      2.36      0.00
    6   12   11     -0.14      0.00
    8   12   11      1.32      0.00
   10   12   11      0.53      0.00
   12   12   11     -1.41      0.00
  -11   13   11      1.26      0.00
   -9   13   11      1.56      0.00
   -7   13   11     -1.27      0.00
   -5   13   11     -0.28      0.00
   -3   13   11     -2.10      0.00
   -1   13   11      0.69      0.00
    1   13   11     -1.01      0.00
    3   13   11      0.83      0.00
    5   13   11     -0.46      0.00
  -34    0   12     -0.36      0.00
  -32    0   12      2.15      0.00
  -30    0   12     -1.31      0.00
  -28    0   12      4.08      0.00
  -26    0   12     -4.91      0.00
  -24    0   12      9.30      0.00
  -22    0   12    -11.87      0.00
  -20    0   12      5.43      0.00
  -18    0   12      0.91      0.00
  -16    0   12      0.02      0.00
  -14    0   12     -6.40      0.00
  -12    0   12      7.14      0.00
  -10    0   12      0.41      0.00
   -8    0   12     -0.47      0.00
   -6    0   12     -6.73      0.00
   -4    0   12      2.70      0.00
   -2    0   12      2.01      0.00
    0    0   12    -30.17      0.00
    2    0   12     35.19      0.00
    4    0   12     -7.85      0.00
    6    0   12     -7.96      0.00
    8    0   12      2.93      0.00
   10    0   12      7.63      0.00
   12    0   12     -3.91      0.00
   14    0   12      4.25      0.00
   16    0   12      1.53      0.00
   18    0   12      6.34      0.00
   20    0   12     -3.23      0.00
   22    0   12     -0.95      0.00
   24    0   12     -0.13      0.00
   26    0   12     -0.84      0.00
   28    0   12      0.87      0.00
  -35    1   12      0.20      0.00
  -33    1   12     -2.55      0.00
  -31    1   12      1.02      0.00
  -29    1   12      1.87      0.00
  -27    1   12     -2.30      0.00
  -25    1   12     -1.15      0.00
  -23    1   12     -0.90      0.00
  -21    1   12      3.86      0.00
  -19    1   12     -5.92      0.00
  -17    1   12      3.96      0.00
  -15    1   12     -0.78      0.00
  -13    1   12      2.51      0.00
  -11    1   12    -11.98      0.00
   -9    1   12     10.51      0.00
   -7    1   12      1.01      0.00
   -5    1   12     -9.34      0.00
   -3    1   12     -1.43      0.00
   -1    1   12      8.82      0.00
    1    1   12     -0.34      0.00
    3    1   12     -3.58      0.00
    5    1   12     10.02      0.00
    7    1   12      0.86      0.00
    9    1   12     -2.08      0.00
   11    1   12     -3.80      0.00
   13    1   12     11.34      0.00
   15    1   12     -2.50      0.00
   17    1   12      3.49      0.00
   19    1   12     -1.00      0.00
   21    1   12      2.77      0.00
   23    1   12      0.41      0.00
   25    1   12      0.89      0.00
   27    1   12      0.93      0.00
   29    1   12      0.86      0.00
  -34    2   12     -2.16      0.00
  -32    2   12      1.23      0.00
  -30    2   12     -0.90      0.00
  -28    2   12     -3.16      0.00
  -26    2   12      2.29      0.00
  -24    2   12     -4.24      0.00
  -22    2   12      0.53      0.00
  -20    2   12     -1.75      0.00
  -18    2   12      2.50      0.00
  -16    2   12     -2.03      0.00
  -14    2   12      2.86      0.00
  -12    2   12     -5.61      0.00
  -10    2   12      9.85      0.00
   -8    2   12    -14.32      0.00
   -6    2   12     15.09      0.00
   -4    2   12     -3.91      0.00
   -2    2   12     -2.81      0.00
    0    2   12     12.38      0.00
    2    2   12     -5.63      0.00
    4    2   12      2.04      0.00
    6    2   12      8.51      0.00
    8    2   12     -7.77      0.00
   10    2   12      4.27      0.00
   12    2   12      2.71      0.00
   14    2   12     -2.70      0.00
   16    2   12      3.33      0.00
   18    2   12     -2.29      0.00
   20    2   12      3.05      0.00
   22    2   12     -2.36      0.00
   24    2   12      4.04      0.00
   26    2   12     -0.03      0.00
   28    2   12     -1.29      0.00
  -35    3   12     -0.73      0.00
  -33    3   12      1.21      0.00
  -31    3   12     -1.51      0.00
  -29    3   12     -0.56      0.00
  -27    3   12      1.70      0.00
  -25    3   12     -0.32      0.00
  -23    3   12     -0.05      0.00
  -21    3   12     -0.23      0.00
  -19    3   12      1.50      0.00
  -17    3   12      1.73      0.00
  -15    3   12     -0.86      0.00
  -13    3   12      0.72      0.00
  -11    3   12      5.50      0.00
   -9    3   12     -0.56      0.00
   -7    3   12     -6.41      0.00
   -5    3   12      9.71      0.00
   -3    3   12      0.72      0.00
   -1    3   12     -3.09      0.00
    1    3   12      3.34      0.00
    3    3   12      6.18      0.00
    5    3   12     -2.59      0.00
    7    3   12     -2.77      0.00
    9    3   12      3.41      0.00
   11    3   12      2.07      0.00
   13    3   12     -6.30      0.00
   15    3   12      3.36      0.00
   17    3   12     -3.64      0.00
   19    3   12     -0.56      0.00
   21    3   12      0.89      0.00
   23    3   12     -0.13      0.00
   25    3   12     -0.59      0.00
   27    3   12      1.49      0.00
   29    3   12     -1.97      0.00
  -34    4   12      0.25      0.00
  -32    4   12     -2.10      0.00
  -30    4   12      1.94      0.00
  -28    4   12      1.32      0.00
  -26    4   12     -2.87      0.00
  -24    4   12      3.43      0.00
  -22    4   12      3.63      0.00
  -20    4   12      0.64      0.00
  -18    4   12     -2.14      0.00
  -16    4   12      6.59      0.00
  -14    4   12     -2.37      0.00
  -12    4   12      5.98      0.00
  -10    4   12    -10.24      0.00
   -8    4   12     16.43      0.00
   -6    4   12    -11.82      0.00
   -4    4   12     -1.23      0.00
   -2    4   12      5.58      0.00
    0    4   12      3.61      0.00
    2    4   12     -3.70      0.00
    4    4   12      4.12      0.00
    6    4   12     -4.00      0.00
    8    4   12      7.45      0.00
   10    4   12     -7.58      0.00
   12    4   12      1.26      0.00
   14    4   12      4.03      0.00
   16    4   12     -4.05      0.00
   18    4   12     -1.09      0.00
   20    4   12     -2.51      0.00
   22    4   12      2.71      0.00
   24    4   12     -2.39      0.00
   26    4   12      1.64      0.00
   28    4   12      0.42      0.00
  -33    5   12     -0.16      0.00
  -31    5   12     -1.20      0.00
  -29    5   12     -1.66      0.00
  -27    5   12      0.50      0.00
  -25    5   12      1.52      0.00
  -23    5   12      0.30      0.00
  -21    5   12     -4.22      0.00
  -19    5   12      6.12      0.00
  -17    5   12     -3.99      0.00
  -15    5   12      2.24      0.00
  -13    5   12     -0.74      0.00
  -11    5   12      6.97      0.00
   -9    5   12     -9.92      0.00
   -7    5   12      8.73      0.00
   -5    5   12     -4.66      0.00
   -3    5   12      1.95      0.00
   -1    5   12     -4.44      0.00
    1    5   12      3.26      0.00
    3    5   12      1.05      0.00
    5    5   12     -0.85      0.00
    7    5   12      1.67      0.00
    9    5   12     -1.60      0.00
   11    5   12      4.87      0.00
   13    5   12     -1.68      0.00
   15    5   12     -0.26      0.00
   17    5   12      0.50      0.00
   19    5   12      0.42      0.00
   21    5   12     -4.32      0.00
   23    5   12      1.00      0.00
   25    5   12     -1.22      0.00
   27    5   12     -1.50      0.00
  -32    6   12     -2.08      0.00
  -30    6   12     -1.61      0.00
  -28    6   12     -1.16      0.00
  -26    6   12      4.66      0.00
  -24    6   12     -6.42      0.00
  -22    6   12      1.50      0.00
  -20    6   12     -2.27      0.00
  -18    6   12     -0.32      0.00
  -16    6   12     -1.51      0.00
  -14    6   12      6.61      0.00
  -12    6   12     -6.06      0.00
  -10    6   12      5.81      0.00
   -8    6   12     -3.95      0.00
   -6    6   12      1.05      0.00
   -4    6   12      5.71      0.00
   -2    6   12     -4.39      0.00
    0    6   12      7.33      0.00
    2    6   12     -1.94      0.00
    4    6   12      7.64      0.00
    6    6   12     -0.51      0.00
    8    6   12      4.59      0.00
   10    6   12     -0.59      0.00
   12    6   12      1.36      0.00
   14    6   12     -1.61      0.00
   16    6   12      2.94      0.00
   18    6   12     -0.60      0.00
   20    6   12      1.63      0.00
   22    6   12     -1.52      0.00
   24    6   12     -0.50      0.00
   26    6   12     -0.76      0.00
  -31    7   12     -0.39      0.00
  -29    7   12     -1.43      0.00
  -27    7   12      1.12      0.00
  -25    7   12     -0.96      0.00
  -23    7   12     -0.07      0.00
  -21    7   12     -1.74      0.00
  -19    7   12      0.11      0.00
  -17    7   12     -0.22      0.00
  -15    7   12      3.66      0.00
  -13    7   12     -0.79      0.00
  -11    7   12      3.31      0.00
   -9    7   12      0.22      0.00
   -7    7   12     -0.48      0.00
   -5    7   12     -0.73      0.00
   -3    7   12      3.53      0.00
   -1    7   12      2.03      0.00
    1    7   12      0.70      0.00
    3    7   12      3.69      0.00
    5    7   12     -1.37      0.00
    7    7   12      5.06      0.00
    9    7   12     -0.62      0.00
   11    7   12      1.63      0.00
   13    7   12     -1.07      0.00
   15    7   12      5.71      0.00
   17    7   12     -0.96      0.00
   19    7   12      1.91      0.00
   21    7   12      0.29      0.00
   23    7   12     -0.67      0.00
   25    7   12     -2.42      0.00
  -28    8   12      0.84      0.00
  -26    8   12     -2.07      0.00
  -24    8   12      1.83      0.00
  -22    8   12     -1.96      0.00
  -20    8   12      0.51      0.00
  -18    8   12      1.94      0.00
  -16    8   12     -2.77      0.00
  -14    8   12     -2.71      0.00
  -12    8   12      8.96      0.00
  -10    8   12     -6.71      0.00
   -8    8   12     -0.86      0.00
   -6    8   12      0.91      0.00
   -4    8   12     -0.56      0.00
   -2    8   12     -2.48      0.00
    0    8   12      1.72      0.00
    2    8   12      0.72      0.00
    4    8   12     -0.07      0.00
    6    8   12     -0.60      0.00
    8    8   12      0.63      0.00
   10    8   12      0.69      0.00
   12    8   12      2.33      0.00
   14    8   12     -0.21      0.00
   16    8   12      2.12      0.00
   18    8   12      2.69      0.00
   20    8   12     -0.65      0.00
   22    8   12      1.11      0.00
  -27    9   12     -1.62      0.00
  -25    9   12     -0.97      0.00
  -23    9   12      0.44      0.00
  -21    9   12      0.59      0.00
  -19    9   12     -2.88      0.00
  -17    9   12      1.73      0.00
  -15    9   12     -0.66      0.00
  -13    9   12      0.15      0.00
  -11    9   12     -3.57      0.00
   -9    9   12      1.10      0.00
   -7    9   12      0.63      0.00
   -5    9   12     -2.64      0.00
   -3    9   12     -0.80      0.00
   -1    9   12      2.03      0.00
    1    9   12     -0.51      0.00
    3    9   12     -2.78      0.00
    5    9   12      5.87      0.00
    7    9   12     -2.64      0.00
    9    9   12      0.62      0.00
   11    9   12      1.63      0.00
   13    9   12      0.80      0.00
   15    9   12     -0.29      0.00
   17    9   12      0.54      0.00
   19    9   12      1.08      0.00
   21    9   12     -0.35      0.00
  -24   10   12     -1.05      0.00
  -22   10   12     -0.23      0.00
  -20   10   12      3.88      0.00
  -18   10   12     -0.36      0.00
  -16   10   12      0.27      0.00
  -14   10   12      2.15      0.00
  -12   10   12     -6.17      0.00
  -10   10   12      4.19      0.00
   -8   10   12     -2.10      0.00
   -6   10   12      0.64      0.00
   -4   10   12      2.14      0.00
   -2   10   12      1.12      0.00
    0   10   12     -5.39      0.00
    2   10   12      4.53      0.00
    4   10   12     -2.25      0.00
    6   10   12     -0.89      0.00
    8   10   12      1.29      0.00
   10   10   12     -0.06      0.00
   12   10   12     -2.63      0.00
   14   10   12      3.24      0.00
   16   10   12     -2.51      0.00
   18   10   12     -0.20      0.00
  -21   11   12      2.91      0.00
  -19   11   12      0.21      0.00
  -17   11   12      2.47      0.00
  -15   11   12     -1.59      0.00
  -13   11   12     -0.84      0.00
  -11   11   12     -3.27      0.00
   -9   11   12      2.92      0.00
   -7   11   12     -0.35      0.00
   -5   11   12      4.46      0.00
   -3   11   12     -1.85      0.00
   -1   11   12     -0.14      0.00
    1   11   12      0.20      0.00
    3   11   12      0.78      0.00
    5   11   12     -1.78      0.00
    7   11   12      1.15      0.00
    9   11   12      0.52      0.00
   11   11   12     -0.88      0.00
   13   11   12      1.34      0.00
   15   11   12     -1.10      0.00
  -18   12   12      1.48      0.00
  -16   12   12      0.39      0.00
  -14   12   12     -1.26      0.00
  -12   12   12     -0.25      0.00
  -10   12   12      0.28      0.00
   -8   12   12      1.95      0.00
   -6   12   12      2.31      0.00
   -4   12   12     -2.51      0.00
   -2   12   12      1.70      0.00
    0   12   12     -1.54      0.00
    2   12   12     -0.56      0.00
    4   12   12     -0.87      0.00
    6   12   12      2.92      0.00
    8   12   12     -2.82      0.00
   10   12   12      1.23      0.00
   12   12   12      1.11      0.00
  -11   13   12     -0.26      0.00
   -9   13   12     -1.13      0.00
   -7   13   12     -0.75      0.00
   -5   13   12      0.22      0.00
   -3   13   12     -1.04      0.00
   -1   13   12     -1.41      0.00
    1   13   12      0.73      0.00
    3   13   12     -2.19      0.00
    5   13   12      0.53      0.00
  -35    1   13     -0.56      0.00
  -33    1   13      1.71      0.00
  -31    1   13      2.49      0.00
  -29    1   13     -1.26      0.00
  -27    1   13      3.22      0.00
  -25    1   13     -7.33      0.00
  -23    1   13      7.42      0.00
  -21    1   13     -7.04      0.00
  -19    1   13      2.26      0.00
  -17    1   13      0.46      0.00
  -15    1   13      2.79      0.00
  -13    1   13    -10.14      0.00
  -11    1   13      2.50      0.00
   -9    1   13     -3.02      0.00
   -7    1   13      4.20      0.00
   -5    1   13     -9.73      0.00
   -3    1   13     -0.50      0.00
   -1    1   13     16.84      0.00
    1    1   13    -27.32      0.00
    3    1   13     11.45      0.00
    5    1   13      1.36      0.00
    7    1   13     -9.42      0.00
    9    1   13     -3.27      0.00
   11    1   13      7.99      0.00
   13    1   13     -1.85      0.00
   15    1   13      2.94      0.00
   17    1   13     -0.75      0.00
   19    1   13      7.72      0.00
   21    1   13     -0.36      0.00
   23    1   13      2.18      0.00
   25    1   13      1.27      0.00
   27    1   13      0.13      0.00
   29    1   13      1.41      0.00
  -34    2   13      2.14      0.00
  -32    2   13     -0.81      0.00
  -30    2   13      1.99      0.00
  -28    2   13      2.91      0.00
  -26    2   13      0.03      0.00
  -24    2   13     -2.36      0.00
  -22    2   13     -4.23      0.00
  -20    2   13      3.07      0.00
  -18    2   13     -3.25      0.00
  -16    2   13      1.60      0.00
  -14    2   13     -4.60      0.00
  -12    2   13      7.72      0.00
  -10    2   13    -12.02      0.00
   -8    2   13      0.58      0.00
   -6    2   13      4.87      0.00
   -4    2   13     -4.40      0.00
   -2    2   13    -12.87      0.00
    0    2   13      6.03      0.00
    2    2   13     -0.48      0.00
    4    2   13     -8.64      0.00
    6    2   13     -3.29      0.00
    8    2   13      1.96      0.00
   10    2   13      1.85      0.00
   12    2   13     -8.71      0.00
   14    2   13      8.14      0.00
   16    2   13     -2.19      0.00
   18    2   13      3.78      0.00
   20    2   13     -0.94      0.00
   22    2   13      0.95      0.00
   24    2   13     -1.04      0.00
   26    2   13      1.01      0.00
   28    2   13     -1.69      0.00
  -35    3   13     -1.20      0.00
  -33    3   13     -2.86      0.00
  -31    3   13      3.11      0.00
  -29    3   13     -0.10      0.00
  -27    3   13     -3.58      0.00
  -25    3   13      1.56      0.00
  -23    3   13      1.59      0.00
  -21    3   13     -4.69      0.00
  -19    3   13     -1.60      0.00
  -17    3   13      3.87      0.00
  -15    3   13     -2.36      0.00
  -13    3   13     -0.35      0.00
  -11    3   13     -6.36      0.00
   -9    3   13     11.21      0.00
   -7    3   13    -15.86      0.00
   -5    3   13      0.90      0.00
   -3    3   13      2.26      0.00
   -1    3   13     -5.34      0.00
    1    3   13     -4.83      0.00
    3    3   13      5.47      0.00
    5    3   13     -6.06      0.00
    7    3   13      7.06      0.00
    9    3   13    -11.06      0.00
   11    3   13      3.49      0.00
   13    3   13      1.80      0.00
   15    3   13     -3.40      0.00
   17    3   13     -0.16      0.00
   19    3   13     -1.35      0.00
   21    3   13      3.09      0.00
   23    3   13     -2.91      0.00
   25    3   13      1.39      0.00
   27    3   13     -0.82      0.00
  -34    4   13     -2.12      0.00
  -32    4   13      0.08      0.00
  -30    4   13     -1.66      0.00
  -28    4   13     -2.83      0.00
  -26    4   13     -0.43      0.00
  -24    4   13     -0.39      0.00
  -22    4   13     -2.83      0.00
  -20    4   13      2.87      0.00
  -18    4   13     -3.85      0.00
  -16    4   13      2.06      0.00
  -14    4   13     -2.10      0.00
  -12    4   13      4.20      0.00
  -10    4   13     -5.52      0.00
   -8    4   13      8.64      0.00
   -6    4   13    -12.27      0.00
   -4    4   13      2.62      0.00
   -2    4   13     -3.99      0.00
    0    4   13     -1.33      0.00
    2    4   13     -2.92      0.00
    4    4   13      0.92      0.00
    6    4   13      0.63      0.00
    8    4   13     -2.77      0.00
   10    4   13      2.58      0.00
   12    4   13     -0.26      0.00
   14    4   13     -1.43      0.00
   16    4   13      1.13      0.00
   18    4   13      0.74      0.00
   20    4   13     -2.79      0.00
   22    4   13      2.77      0.00
   24    4   13     -1.18      0.00
   26    4   13     -2.08      0.00
   28    4   13      0.79      0.00
  -33    5   13     -1.82      0.00
  -31    5   13     -2.36      0.00
  -29    5   13     -0.06      0.00
  -27    5   13      1.50      0.00
  -25    5   13     -5.89      0.00
  -23    5   13      1.71      0.00
  -21    5   13     -1.71      0.00
  -19    5   13     -0.13      0.00
  -17    5   13     -4.74      0.00
  -15    5   13      4.84      0.00
  -13    5   13     -4.46      0.00
  -11    5   13      7.08      0.00
   -9    5   13     -6.35      0.00
   -7    5   13      4.85      0.00
   -5    5   13      0.83      0.00
   -3    5   13     -7.80      0.00
   -1    5   13      3.47      0.00
    1    5   13      0.21      0.00
    3    5   13      1.26      0.00
    5    5   13     -1.19      0.00
    7    5   13      0.45      0.00
    9    5   13      1.18      0.00
   11    5   13     -0.68      0.00
   13    5   13     -3.82      0.00
   15    5   13      3.26      0.00
   17    5   13      0.30      0.00
   19    5   13      3.48      0.00
   21    5   13      0.54      0.00
   23    5   13      1.73      0.00
   25    5   13     -0.74      0.00
   27    5   13     -0.69      0.00
  -32    6   13     -0.14      0.00
  -30    6   13     -0.37      0.00
  -28    6   13      0.27      0.00
  -26    6   13      0.11      0.00
  -24    6   13      0.45      0.00
  -22    6   13     -0.69      0.00
  -20    6   13     -4.91      0.00
  -18    6   13      2.30      0.00
  -16    6   13      0.84      0.00
  -14    6   13     -1.87      0.00
  -12    6   13     -2.53      0.00
  -10    6   13      6.87      0.00
   -8    6   13     -5.01      0.00
   -6    6   13      1.96      0.00
   -4    6   13      0.34      0.00
   -2    6   13      3.36      0.00
    0    6   13     -2.75      0.00
    2    6   13      2.54      0.00
    4    6   13      1.55      0.00
    6    6   13      0.90      0.00
    8    6   13     -2.68      0.00
   10    6   13     -2.01      0.00
   12    6   13     -0.27      0.00
   14    6   13      0.24      0.00
   16    6   13     -1.78      0.00
   18    6   13      2.77      0.00
   20    6   13      2.82      0.00
   22    6   13     -0.43      0.00
   24    6   13      1.21      0.00
   26    6   13      0.13      0.00
  -31    7   13     -0.64      0.00
  -29    7   13      1.49      0.00
  -27    7   13     -0.22      0.00
  -25    7   13      3.73      0.00
  -23    7   13     -4.00      0.00
  -21    7   13      2.44      0.00
  -19    7   13     -0.21      0.00
  -17    7   13     -1.06      0.00
  -15    7   13     -3.01      0.00
  -13    7   13      7.94      0.00
  -11    7   13     -9.29      0.00
   -9    7   13      1.16      0.00
   -7    7   13      2.47      0.00
   -5    7   13     -1.79      0.00
   -3    7   13      0.05      0.00
   -1    7   13     -1.51      0.00
    1    7   13      4.31      0.00
    3    7   13     -5.91      0.00
    5    7   13      1.93      0.00
    7    7   13     -2.67      0.00
    9    7   13     -0.05      0.00
   11    7   13     -4.09      0.00
   13    7   13      0.28      0.00
   15    7   13     -2.23      0.00
   17    7   13      0.57      0.00
   19    7   13     -2.77      0.00
   21    7   13      1.97      0.00
   23    7   13     -1.24      0.00
  -28    8   13     -1.00      0.00
  -26    8   13      0.94      0.00
  -24    8   13      0.92      0.00
  -22    8   13      0.33      0.00
  -20    8   13     -2.26      0.00
  -18    8   13      2.68      0.00
  -16    8   13     -1.94      0.00
  -14    8   13      1.75      0.00
  -12    8   13     -3.52      0.00
  -10    8   13      2.68      0.00
   -8    8   13     -3.43      0.00
   -6    8   13     -0.12      0.00
   -4    8   13     -2.31      0.00
   -2    8   13      4.37      0.00
    0    8   13     -1.69      0.00
    2    8   13     -0.47      0.00
    4    8   13      2.48      0.00
    6    8   13     -4.09      0.00
    8    8   13      0.46      0.00
   10    8   13     -1.63      0.00
   12    8   13     -2.12      0.00
   14    8   13     -2.88      0.00
   16    8   13      1.32      0.00
   18    8   13     -1.48      0.00
   20    8   13     -0.16      0.00
   22    8   13     -0.52      0.00
  -27    9   13      1.22      0.00
  -25    9   13      0.17      0.00
  -23    9   13     -0.26      0.00
  -21    9   13      2.69      0.00
  -19    9   13     -2.39      0.00
  -17    9   13      0.75      0.00
  -15    9   13      1.76      0.00
  -13    9   13     -2.27      0.00
  -11    9   13      6.79      0.00
   -9    9   13     -3.06      0.00
   -7    9   13     -2.50      0.00
   -5    9   13      0.88      0.00
   -3    9   13      1.08      0.00
   -1    9   13     -3.83      0.00
    1    9   13      5.35      0.00
    3    9   13     -3.90      0.00
    5    9   13      0.75      0.00
    7    9   13     -1.35      0.00
    9    9   13     -1.18      0.00
   11    9   13     -3.90      0.00
   13    9   13      2.97      0.00
   15    9   13     -2.02      0.00
   17    9   13      1.52      0.00
   19    9   13      0.38      0.00
  -24   10   13      0.48      0.00
  -22   10   13      0.80      0.00
  -20   10   13     -0.77      0.00
  -18   10   13     -2.48      0.00
  -16   10   13     -1.93      0.00
  -14   10   13      1.71      0.00
  -12   10   13      0.97      0.00
  -10   10   13      1.09      0.00
   -8   10   13     -2.73      0.00
   -6   10   13      3.33      0.00
   -4   10   13     -2.75      0.00
   -2   10   13     -0.89      0.00
    0   10   13      0.97      0.00
    2   10   13      1.25      0.00
    4   10   13     -3.67      0.00
    6   10   13      1.36      0.00
    8   10   13     -0.81      0.00
   10   10   13     -2.41      0.00
   12   10   13      0.32      0.00
   14   10   13     -0.41      0.00
   16   10   13      1.37      0.00
   18   10   13      0.89      0.00
  -21   11   13     -2.72      0.00
  -19   11   13     -0.68      0.00
  -17   11   13     -1.70      0.00
  -15   11   13     -1.68      0.00
  -13   11   13      3.02      0.00
  -11   11   13     -0.87      0.00
   -9   11   13      2.34      0.00
   -7   11   13      1.80      0.00
   -5   11   13     -2.30      0.00
   -3   11   13      2.43      0.00
   -1   11   13      0.59      0.00
    1   11   13     -3.20      0.00
    3   11   13      0.71      0.00
    5   11   13      1.33      0.00
    7   11   13     -2.51      0.00
    9   11   13      2.17      0.00
   11   11   13      1.91      0.00
   13   11   13     -2.35      0.00
   15   11   13      0.83      0.00
  -16   12   13      0.95      0.00
  -14   12   13      0.00      0.00
  -12   12   13      0.76      0.00
  -10   12   13     -1.02      0.00
   -8   12   13      2.62      0.00
   -6   12   13      0.25      0.00
   -4   12   13      1.94      0.00
   -2   12   13     -0.71      0.00
    0   12   13      0.15      0.00
    2   12   13     -2.80      0.00
    4   12   13      0.31      0.00
    6   12   13     -3.04      0.00
    8   12   13     -0.15      0.00
   10   12   13      1.32      0.00
  -11   13   13     -2.31      0.00
   -9   13   13      0.16      0.00
   -7   13   13      0.80      0.00
   -5   13   13      1.52      0.00
   -3   13   13     -0.35      0.00
   -1   13   13      1.02      0.00
    1   13   13     -1.05      0.00
    3   13   13     -0.12      0.00
  -34    0   14      1.84      0.00
  -32    0   14     -0.55      0.00
  -30    0   14     -4.33      0.00
  -28    0   14      2.98      0.00
  -26    0   14     -4.94      0.00
  -24    0   14     10.08      0.00
  -22    0   14    -11.02      0.00
  -20    0   14      6.67      0.00
  -18    0   14     -1.17      0.00
  -16    0   14      2.69      0.00
  -14    0   14     -5.79      0.00
  -12    0   14      9.48      0.00
  -10    0   14     -3.53      0.00
   -8    0   14     -0.83      0.00
   -6    0   14     -5.68      0.00
   -4    0   14      9.09      0.00
   -2    0   14     11.37      0.00
    0    0   14    -31.94      0.00
    2    0   14     20.20      0.00
    4    0   14     -7.66      0.00
    6    0   14     -7.43      0.00
    8    0   14     -1.65      0.00
   10    0   14      7.57      0.00
   12    0   14    -12.09      0.00
   14    0   14     -2.10      0.00
   16    0   14     -6.31      0.00
   18    0   14      4.71      0.00
   20    0   14     -4.21      0.00
   22    0   14      2.56      0.00
   24    0   14      1.45      0.00
   26    0   14     -1.71      0.00
   28    0   14      0.31      0.00
  -35    1   14      1.97      0.00
  -33    1   14     -1.61      0.00
  -31    1   14      0.27      0.00
  -29    1   14      1.01      0.00
  -27    1   14      1.57      0.00
  -25    1   14     -1.56      0.00
  -23    1   14      0.50      0.00
  -21    1   14      3.87      0.00
  -19    1   14     -3.64      0.00
  -17    1   14      1.12      0.00
  -15    1   14      0.45      0.00
  -13    1   14     10.30      0.00
  -11    1   14     -8.78      0.00
   -9    1   14      5.40      0.00
   -7    1   14      2.21      0.00
   -5    1   14     -1.28      0.00
   -3    1   14     -8.18      0.00
   -1    1   14      9.17      0.00
    1    1   14     -6.50      0.00
    3    1   14     -6.72      0.00
    5    1   14     -0.25      0.00
    7    1   14      4.67      0.00
    9    1   14     -1.95      0.00
   11    1   14     -8.37      0.00
   13    1   14      2.51      0.00
   15    1   14     -4.88      0.00
   17    1   14     -0.26      0.00
   19    1   14     -2.97      0.00
   21    1   14      1.19      0.00
   23    1   14     -1.94      0.00
   25    1   14     -0.10      0.00
   27    1   14     -1.85      0.00
  -34    2   14     -0.60      0.00
  -32    2   14      2.12      0.00
  -30    2   14     -0.12      0.00
  -28    2   14     -1.93      0.00
  -26    2   14      4.38      0.00
  -24    2   14     -1.63      0.00
  -22    2   14      1.36      0.00
  -20    2   14      0.23      0.00
  -18    2   14      0.57      0.00
  -16    2   14     -1.07      0.00
  -14    2   14      2.16      0.00
  -12    2   14     -1.09      0.00
  -10    2   14      5.39      0.00
   -8    2   14     -7.80      0.00
   -6    2   14      4.98      0.00
   -4    2   14     -2.46      0.00
   -2    2   14    -10.24      0.00
    0    2   14      9.45      0.00
    2    2   14     -4.11      0.00
    4    2   14     -2.95      0.00
    6    2   14      7.77      0.00
    8    2   14     -5.36      0.00
   10    2   14      0.06      0.00
   12    2   14      0.48      0.00
   14    2   14     -2.52      0.00
   16    2   14      1.95      0.00
   18    2   14     -0.70      0.00
   20    2   14      2.80      0.00
   22    2   14     -3.84      0.00
   24    2   14      0.05      0.00
   26    2   14      0.43      0.00
   28    2   14     -0.36      0.00
  -35    3   14     -0.57      0.00
  -33    3   14      2.20      0.00
  -31    3   14     -1.49      0.00
  -29    3   14     -0.91      0.00
  -27    3   14      0.37      0.00
  -25    3   14     -0.20      0.00
  -23    3   14     -1.04      0.00
  -21    3   14     -0.26      0.00
  -19    3   14     -0.49      0.00
  -17    3   14      0.02      0.00
  -15    3   14     -0.60      0.00
  -13    3   14     -4.54      0.00
  -11    3   14      0.97      0.00
   -9    3   14      1.78      0.00
   -7    3   14     -9.33      0.00
   -5    3   14      2.62      0.00
   -3    3   14      1.32      0.00
   -1    3   14     -8.99      0.00
    1    3   14      0.52      0.00
    3    3   14      4.07      0.00
    5    3   14      1.06      0.00
    7    3   14     -3.82      0.00
    9    3   14      1.77      0.00
   11    3   14      4.27      0.00
   13    3   14     -4.29      0.00
   15    3   14      4.46      0.00
   17    3   14      1.54      0.00
   19    3   14      1.35      0.00
   21    3   14      1.30      0.00
   23    3   14     -0.80      0.00
   25    3   14     -1.62      0.00
   27    3   14      2.91      0.00
  -34    4   14     -0.75      0.00
  -32    4   14     -1.85      0.00
  -30    4   14      2.84      0.00
  -28    4   14      1.59      0.00
  -26    4   14     -4.40      0.00
  -24    4   14     -1.10      0.00
  -22    4   14      0.44      0.00
  -20    4   14     -2.86      0.00
  -18    4   14     -3.39      0.00
  -16    4   14      2.43      0.00
  -14    4   14     -1.70      0.00
  -12    4   14     -0.85      0.00
  -10    4   14     -7.21      0.00
   -8    4   14      5.46      0.00
   -6    4   14     -1.35      0.00
   -4    4   14     -7.04      0.00
   -2    4   14      3.42      0.00
    0    4   14      0.92      0.00
    2    4   14     -5.70      0.00
    4    4   14      3.66      0.00
    6    4   14     -1.62      0.00
    8    4   14      7.00      0.00
   10    4   14     -5.42      0.00
   12    4   14     -0.82      0.00
   14    4   14      3.23      0.00
   16    4   14      0.86      0.00
   18    4   14      1.54      0.00
   20    4   14      0.42      0.00
   22    4   14      2.09      0.00
   24    4   14     -1.20      0.00
   26    4   14      0.10      0.00
  -33    5   14      0.15      0.00
  -31    5   14      1.74      0.00
  -29    5   14      0.65      0.00
  -27    5   14     -1.19      0.00
  -25    5   14      0.87      0.00
  -23    5   14     -0.42      0.00
  -21    5   14     -4.96      0.00
  -19    5   14      4.13      0.00
  -17    5   14     -2.00      0.00
  -15    5   14     -1.60      0.00
  -13    5   14     -4.19      0.00
  -11    5   14      7.81      0.00
   -9    5   14    -12.65      0.00
   -7    5   14      5.94      0.00
   -5    5   14     -5.22      0.00
   -3    5   14      5.64      0.00
   -1    5   14     -4.99      0.00
    1    5   14      4.08      0.00
    3    5   14     -0.79      0.00
    5    5   14      2.07      0.00
    7    5   14     -0.59      0.00
    9    5   14     -0.26      0.00
   11    5   14      1.05      0.00
   13    5   14     -1.53      0.00
   15    5   14     -1.32      0.00
   17    5   14      1.45      0.00
   19    5   14      3.55      0.00
   21    5   14     -1.50      0.00
   23    5   14      3.98      0.00
   25    5   14     -0.31      0.00
  -32    6   14      2.18      0.00
  -30    6   14      1.30      0.00
  -28    6   14     -0.95      0.00
  -26    6   14      3.08      0.00
  -24    6   14     -3.46      0.00
  -22    6   14      5.14      0.00
  -20    6   14     -1.47      0.00
  -18    6   14      2.28      0.00
  -16    6   14     -4.87      0.00
  -14    6   14      5.67      0.00
  -12    6   14     -8.57      0.00
  -10    6   14      4.93      0.00
   -8    6   14     -3.20      0.00
   -6    6   14     -3.90      0.00
   -4    6   14      0.39      0.00
   -2    6   14     -4.13      0.00
    0    6   14      2.44      0.00
    2    6   14     -5.76      0.00
    4    6   14      4.99      0.00
    6    6   14     -4.30      0.00
    8    6   14      2.89      0.00
   10    6   14     -2.18      0.00
   12    6   14      4.72      0.00
   14    6   14     -4.78      0.00
   16    6   14      1.72      0.00
   18    6   14     -2.25      0.00
   20    6   14      2.35      0.00
   22    6   14     -1.55      0.00
   24    6   14      1.02      0.00
  -31    7   14      1.82      0.00
  -29    7   14      0.29      0.00
  -27    7   14     -0.84      0.00
  -25    7   14      0.77      0.00
  -23    7   14      0.98      0.00
  -21    7   14      0.03      0.00
  -19    7   14     -0.76      0.00
  -17    7   14     -0.62      0.00
  -15    7   14      0.74      0.00
  -13    7   14     -4.89      0.00
  -11    7   14     -1.19      0.00
   -9    7   14      1.08      0.00
   -7    7   14      0.18      0.00
   -5    7   14     -5.05      0.00
   -3    7   14      1.44      0.00
   -1    7   14     -2.72      0.00
    1    7   14     -0.43      0.00
    3    7   14      0.01      0.00
    5    7   14      0.14      0.00
    7    7   14      1.06      0.00
    9    7   14     -0.52      0.00
   11    7   14     -0.49      0.00
   13    7   14     -1.36      0.00
   15    7   14      0.13      0.00
   17    7   14     -2.89      0.00
   19    7   14      0.96      0.00
   21    7   14      0.11      0.00
   23    7   14      1.47      0.00
  -28    8   14      1.13      0.00
  -26    8   14     -0.36      0.00
  -24    8   14      0.78      0.00
  -22    8   14     -0.62      0.00
  -20    8   14     -1.35      0.00
  -18    8   14      1.67      0.00
  -16    8   14      0.81      0.00
  -14    8   14     -5.72      0.00
  -12    8   14      6.37      0.00
  -10    8   14     -1.83      0.00
   -8    8   14     -0.63      0.00
   -6    8   14      3.31      0.00
   -4    8   14      1.62      0.00
   -2    8   14     -2.70      0.00
    0    8   14      0.36      0.00
    2    8   14      0.91      0.00
    4    8   14      1.18      0.00
    6    8   14     -0.36      0.00
    8    8   14      0.42      0.00
   10    8   14      0.01      0.00
   12    8   14     -0.31      0.00
   14    8   14     -2.34      0.00
   16    8   14     -0.37      0.00
   18    8   14     -0.07      0.00
   20    8   14     -0.64      0.00
   22    8   14      1.45      0.00
  -27    9   14      1.22      0.00
  -25    9   14      0.47      0.00
  -23    9   14      1.10      0.00
  -21    9   14      1.54      0.00
  -19    9   14     -2.83      0.00
  -17    9   14      0.90      0.00
  -15    9   14      0.91      0.00
  -13    9   14      1.63      0.00
  -11    9   14     -0.99      0.00
   -9    9   14      2.93      0.00
   -7    9   14      2.45      0.00
   -5    9   14     -0.61      0.00
   -3    9   14     -2.30      0.00
   -1    9   14      4.58      0.00
    1    9   14     -0.92      0.00
    3    9   14     -3.28      0.00
    5    9   14      2.75      0.00
    7    9   14     -0.31      0.00
    9    9   14     -1.85      0.00
   11    9   14      0.90      0.00
   13    9   14     -0.51      0.00
   15    9   14     -0.33      0.00
   17    9   14     -0.05      0.00
   19    9   14      0.44      0.00
  -24   10   14      0.65      0.00
  -22   10   14     -4.14      0.00
  -20   10   14      1.71      0.00
  -18   10   14     -2.16      0.00
  -16   10   14     -1.86      0.00
  -14   10   14      2.99      0.00
  -12   10   14     -0.25      0.00
  -10   10   14      1.91      0.00
   -8   10   14     -0.15      0.00
   -6   10   14     -4.60      0.00
   -4   10   14      1.13      0.00
   -2   10   14      1.75      0.00
    0   10   14     -3.74      0.00
    2   10   14      4.83      0.00
    4   10   14     -1.79      0.00
    6   10   14     -0.99      0.00
    8   10   14      1.09      0.00
   10   10   14      0.23      0.00
   12   10   14     -3.62      0.00
   14   10   14      3.82      0.00
   16   10   14     -0.18      0.00
  -21   11   14     -0.81      0.00
  -19   11   14     -2.17      0.00
  -17   11   14      1.06      0.00
  -15   11   14      0.51      0.00
  -13   11   14      3.77      0.00
  -11   11   14     -0.64      0.00
   -9   11   14      0.99      0.00
   -7   11   14     -5.78      0.00
   -5   11   14      1.05      0.00
   -3   11   14     -2.45      0.00
   -1   11   14      0.51      0.00
    1   11   14     -0.45      0.00
    3   11   14      2.65      0.00
    5   11   14     -2.69      0.00
    7   11   14      0.06      0.00
    9   11   14      0.47      0.00
   11   11   14     -1.02      0.00
   13   11   14     -0.51      0.00
  -16   12   14      0.65      0.00
  -14   12   14      0.93      0.00
  -12   12   14      1.31      0.00
  -10   12   14     -0.78      0.00
   -8   12   14     -1.88      0.00
   -6   12   14      0.01      0.00
   -4   12   14     -2.37      0.00
   -2   12   14      2.07      0.00
    0   12   14      0.42      0.00
    2   12   14     -0.15      0.00
    4   12   14     -2.21      0.00
    6   12   14      2.80      0.00
    8   12   14     -2.19      0.00
   10   12   14     -0.14      0.00
   -9   13   14     -0.12      0.00
   -7   13   14     -0.48      0.00
   -5   13   14      1.05      0.00
   -3   13   14      0.04      0.00
   -1   13   14     -0.69      0.00
    1   13   14      1.65      0.00
    3   13   14     -1.85      0.00
  -35    1   15     -2.24      0.00
  -33    1   15     -0.30      0.00
  -31    1   15     -1.46      0.00
  -29    1   15     -3.77      0.00
  -27    1   15      4.54      0.00
  -25    1   15     -5.19      0.00
  -23    1   15      8.20      0.00
  -21    1   15     -5.04      0.00
  -19    1   15      1.57      0.00
  -17    1   15     -1.44      0.00
  -15    1   15      4.88      0.00
  -13    1   15     -2.55      0.00
  -11    1   15      5.52      0.00
   -9    1   15     -3.22      0.00
   -7    1   15      7.32      0.00
   -5    1   15     -5.79      0.00
   -3    1   15     -2.89      0.00
   -1    1   15     20.71      0.00
    1    1   15    -17.64      0.00
    3    1   15      7.97      0.00
    5    1   15      8.25      0.00
    7    1   15     -0.19      0.00
    9    1   15     -5.01      0.00
   11    1   15      4.70      0.00
   13    1   15     -4.78      0.00
   15    1   15      1.17      0.00
   17    1   15     -7.23      0.00
   19    1   15      1.70      0.00
   21    1   15     -4.10      0.00
   23    1   15     -0.05      0.00
   25    1   15      0.36      0.00
   27    1   15     -2.35      0.00
  -34    2   15      1.50      0.00
  -32    2   15     -4.62      0.00
  -30    2   15     -2.70      0.00
  -28    2   15     -1.34      0.00
  -26    2   15      2.89      0.00
  -24    2   15     -1.19      0.00
  -22    2   15      1.22      0.00
  -20    2   15      4.10      0.00
  -18    2   15     -2.17      0.00
  -16    2   15     -1.36      0.00
  -14    2   15     -3.87      0.00
  -12    2   15     10.17      0.00
  -10    2   15     -6.33      0.00
   -8    2   15     -2.49      0.00
   -6    2   15      4.54      0.00
   -4    2   15      7.58      0.00
   -2    2   15    -12.75      0.00
    0    2   15     11.91      0.00
    2    2   15      2.09      0.00
    4    2   15     -0.06      0.00
    6    2   15     -3.33      0.00
    8    2   15      7.53      0.00
   10    2   15      2.72      0.00
   12    2   15     -7.96      0.00
   14    2   15      3.02      0.00
   16    2   15     -1.79      0.00
   18    2   15      0.03      0.00
   20    2   15     -2.01      0.00
   22    2   15      1.38      0.00
   24    2   15     -1.75      0.00
   26    2   15      2.40      0.00
   28    2   15     -0.32      0.00
  -35    3   15      0.85      0.00
  -33    3   15     -0.99      0.00
  -31    3   15      1.70      0.00
  -29    3   15      0.90      0.00
  -27    3   15     -3.00      0.00
  -25    3   15      1.49      0.00
  -23    3   15      4.12      0.00
  -21    3   15     -1.74      0.00
  -19    3   15      0.58      0.00
  -17    3   15     -0.69      0.00
  -15    3   15      2.77      0.00
  -13    3   15     -3.12      0.00
  -11    3   15      0.20      0.00
   -9    3   15      5.12      0.00
   -7    3   15     -0.20      0.00
   -5    3   15     -3.54      0.00
   -3    3   15      7.65      0.00
   -1    3   15     -2.05      0.00
    1    3   15     -1.83      0.00
    3    3   15      4.07      0.00
    5    3   15     -3.83      0.00
    7    3   15      8.67      0.00
    9    3   15     -5.17      0.00
   11    3   15      3.52      0.00
   13    3   15      1.48      0.00
   15    3   15     -0.04      0.00
   17    3   15     -0.39      0.00
   19    3   15      0.85      0.00
   21    3   15      1.42      0.00
   23    3   15     -1.71      0.00
   25    3   15     -0.24      0.00
   27    3   15     -0.19      0.00
  -34    4   15      1.01      0.00
  -32    4   15      1.80      0.00
  -30    4   15      0.30      0.00
  -28    4   15      0.74      0.00
  -26    4   15      2.86      0.00
  -24    4   15     -0.69      0.00
  -22    4   15     -1.40      0.00
  -20    4   15      3.42      0.00
  -18    4   15     -2.08      0.00
  -16    4   15     -0.07      0.00
  -14    4   15     -0.34      0.00
  -12    4   15      3.23      0.00
  -10    4   15     -8.85      0.00
   -8    4   15     11.45      0.00
   -6    4   15     -4.59      0.00
   -4    4   15      5.39      0.00
   -2    4   15      0.20      0.00
    0    4   15      4.17      0.00
    2    4   15     -2.52      0.00
    4    4   15      3.20      0.00
    6    4   15      0.10      0.00
    8    4   15      0.19      0.00
   10    4   15      0.04      0.00
   12    4   15      2.02      0.00
   14    4   15     -1.41      0.00
   16    4   15      0.88      0.00
   18    4   15      2.16      0.00
   20    4   15     -2.43      0.00
   22    4   15      3.05      0.00
   24    4   15     -0.17      0.00
   26    4   15     -0.26      0.00
  -33    5   15      2.40      0.00
  -31    5   15     -1.36      0.00
  -29    5   15      1.26      0.00
  -27    5   15      4.69      0.00
  -25    5   15     -2.94      0.00
  -23    5   15      2.83      0.00
  -21    5   15      1.21      0.00
  -19    5   15      3.56      0.00
  -17    5   15     -3.78      0.00
  -15    5   15      4.35      0.00
  -13    5   15     -2.24      0.00
  -11    5   15      2.27      0.00
   -9    5   15     -4.39      0.00
   -7    5   15      1.75      0.00
   -5    5   15      5.81      0.00
   -3    5   15     -3.53      0.00
   -1    5   15      2.26      0.00
    1    5   15      0.29      0.00
    3    5   15      1.21      0.00
    5    5   15     -3.53      0.00
    7    5   15      2.04      0.00
    9    5   15      1.54      0.00
   11    5   15      3.30      0.00
   13    5   15     -3.21      0.00
   15    5   15      2.97      0.00
   17    5   15     -2.99      0.00
   19    5   15     -1.11      0.00
   21    5   15     -2.30      0.00
   23    5   15      1.14      0.00
   25    5   15      1.26      0.00
  -32    6   15      2.23      0.00
  -30    6   15      0.76      0.00
  -28    6   15     -0.46      0.00
  -26    6   15      0.50      0.00
  -24    6   15      1.71      0.00
  -22    6   15      2.41      0.00
  -20    6   15     -1.28      0.00
  -18    6   15      3.24      0.00
  -16    6   15      1.45      0.00
  -14    6   15     -1.24      0.00
  -12    6   15     -2.65      0.00
  -10    6   15      7.56      0.00
   -8    6   15     -4.90      0.00
   -6    6   15      0.05      0.00
   -4    6   15      0.40      0.00
   -2    6   15      3.28      0.00
    0    6   15     -3.68      0.00
    2    6   15     -0.28      0.00
    4    6   15     -0.70      0.00
    6    6   15      1.93      0.00
    8    6   15      0.10      0.00
   10    6   15      1.22      0.00
   12    6   15      2.21      0.00
   14    6   15      1.39      0.00
   16    6   15     -1.96      0.00
   18    6   15     -0.70      0.00
   20    6   15     -0.57      0.00
   22    6   15     -2.13      0.00
   24    6   15      1.61      0.00
  -31    7   15      0.57      0.00
  -29    7   15      0.26      0.00
  -27    7   15     -1.91      0.00
  -25    7   15      1.29      0.00
  -23    7   15     -3.05      0.00
  -21    7   15      2.75      0.00
  -19    7   15     -0.56      0.00
  -17    7   15      0.97      0.00
  -15    7   15     -6.51      0.00
  -13    7   15      9.44      0.00
  -11    7   15     -4.51      0.00
   -9    7   15      1.48      0.00
   -7    7   15      1.86      0.00
   -5    7   15      1.55      0.00
   -3    7   15     -1.94      0.00
   -1    7   15     -1.14      0.00
    1    7   15      4.60      0.00
    3    7   15     -3.62      0.00
    5    7   15      2.29      0.00
    7    7   15     -0.67      0.00
    9    7   15      3.93      0.00
   11    7   15     -2.00      0.00
   13    7   15      3.76      0.00
   15    7   15     -0.14      0.00
   17    7   15      2.75      0.00
   19    7   15     -0.83      0.00
   21    7   15      3.05      0.00
   23    7   15     -0.88      0.00
  -28    8   15      0.14      0.00
  -26    8   15     -1.85      0.00
  -24    8   15      1.55      0.00
  -22    8   15      0.66      0.00
  -20    8   15     -2.75      0.00
  -18    8   15      0.40      0.00
  -16    8   15      0.73      0.00
  -14    8   15      0.31      0.00
  -12    8   15     -2.66      0.00
  -10    8   15      4.70      0.00
   -8    8   15      0.85      0.00
   -6    8   15      2.50      0.00
   -4    8   15     -3.88      0.00
   -2    8   15      5.42      0.00
    0    8   15     -5.57      0.00
    2    8   15      0.84      0.00
    4    8   15      1.46      0.00
    6    8   15     -0.31      0.00
    8    8   15     -0.98      0.00
   10    8   15      4.19      0.00
   12    8   15      0.24      0.00
   14    8   15      0.18      0.00
   16    8   15      1.12      0.00
   18    8   15      0.72      0.00
   20    8   15      0.63      0.00
  -27    9   15     -0.89      0.00
  -25    9   15     -0.20      0.00
  -23    9   15     -2.90      0.00
  -21    9   15      2.36      0.00
  -19    9   15     -2.42      0.00
  -17    9   15      0.28      0.00
  -15    9   15      1.36      0.00
  -13    9   15     -4.66      0.00
  -11    9   15     -0.18      0.00
   -9    9   15      2.93      0.00
   -7    9   15     -2.21      0.00
   -5    9   15      2.68      0.00
   -3    9   15      1.86      0.00
   -1    9   15     -3.52      0.00
    1    9   15      2.50      0.00
    3    9   15     -3.20      0.00
    5    9   15      1.47      0.00
    7    9   15     -0.38      0.00
    9    9   15      0.10      0.00
   11    9   15     -1.12      0.00
   13    9   15      2.62      0.00
   15    9   15     -4.07      0.00
   17    9   15     -0.14      0.00
   19    9   15     -0.86      0.00
  -24   10   15     -0.78      0.00
  -22   10   15     -1.03      0.00
  -20   10   15      2.04      0.00
  -18   10   15      2.16      0.00
  -16   10   15      0.17      0.00
  -14   10   15      0.01      0.00
  -12   10   15     -2.26      0.00
  -10   10   15      0.51      0.00
   -8   10   15     -2.57      0.00
   -6   10   15      3.48      0.00
   -4   10   15     -0.41      0.00
   -2   10   15     -1.17      0.00
    0   10   15      0.48      0.00
    2   10   15      2.00      0.00
    4   10   15     -3.50      0.00
    6   10   15      0.54      0.00
    8   10   15      0.87      0.00
   10   10   15     -1.52      0.00
   12   10   15     -1.05      0.00
   14   10   15     -0.28      0.00
   16   10   15     -2.28      0.00
  -21   11   15     -0.03      0.00
  -19   11   15      2.74      0.00
  -17   11   15      1.88      0.00
  -15   11   15     -1.45      0.00
  -13   11   15     -0.47      0.00
  -11   11   15     -1.04      0.00
   -9   11   15     -0.80      0.00
   -7   11   15      2.40      0.00
   -5   11   15     -2.98      0.00
   -3   11   15      1.48      0.00
   -1   11   15      2.12      0.00
    1   11   15     -1.61      0.00
    3   11   15      0.71      0.00
    5   11   15      2.20      0.00
    7   11   15     -3.07      0.00
    9   11   15     -1.02      0.00
   11   11   15      0.34      0.00
   13   11   15     -2.12      0.00
  -16   12   15     -0.57      0.00
  -14   12   15     -0.61      0.00
  -12   12   15      1.00      0.00
  -10   12   15     -1.54      0.00
   -8   12   15      0.58      0.00
   -6   12   15     -1.07      0.00
   -4   12   15      0.79      0.00
   -2   12   15     -0.82      0.00
    0   12   15      2.66      0.00
    2   12   15     -0.30      0.00
    4   12   15      3.60      0.00
    6   12   15     -0.45      0.00
    8   12   15     -0.49      0.00
   -9   13   15      0.00      0.00
   -7   13   15     -1.09      0.00
   -5   13   15     -0.71      0.00
   -3   13   15     -0.65      0.00
   -1   13   15      1.04      0.00
    1   13   15      0.89      0.00
  -34    0   16      2.46      0.00
  -32    0   16      1.44      0.00
  -30    0   16     -1.89      0.00
  -28    0   16      2.43      0.00
  -26    0   16     -6.51      0.00
  -24    0   16      9.27      0.00
  -22    0   16     -9.58      0.00
  -20    0   16      3.60      0.00
  -18    0   16     -0.13      0.00
  -16    0   16      2.83      0.00
  -14    0   16    -10.15      0.00
  -12    0   16      5.57      0.00
  -10    0   16     -2.62      0.00
   -8    0   16      8.35      0.00
   -6    0   16    -11.73      0.00
   -4    0   16      3.53      0.00
   -2    0   16     15.33      0.00
    0    0   16    -22.51      0.00
    2    0   16     17.07      0.00
    4    0   16      5.82      0.00
    6    0   16     -5.13      0.00
    8    0   16     -5.13      0.00
   10    0   16     13.60      0.00
   12    0   16     -0.62      0.00
   14    0   16      7.09      0.00
   16    0   16     -3.77      0.00
   18    0   16      7.28      0.00
   20    0   16     -3.96      0.00
   22    0   16     -0.13      0.00
   24    0   16      0.27      0.00
   26    0   16     -1.30      0.00
  -35    1   16      0.38      0.00
  -33    1   16     -2.34      0.00
  -31    1   16      1.02      0.00
  -29    1   16     -0.93      0.00
  -27    1   16      0.73      0.00
  -25    1   16     -3.84      0.00
  -23    1   16      1.40      0.00
  -21    1   16      0.72      0.00
  -19    1   16     -2.08      0.00
  -17    1   16     -1.29      0.00
  -15    1   16     -3.47      0.00
  -13    1   16      2.21      0.00
  -11    1   16     -7.94      0.00
   -9    1   16      1.85      0.00
   -7    1   16      1.77      0.00
   -5    1   16      3.24      0.00
   -3    1   16     -9.67      0.00
   -1    1   16     11.24      0.00
    1    1   16     -3.12      0.00
    3    1   16      0.29      0.00
    5    1   16     -4.01      0.00
    7    1   16      4.94      0.00
    9    1   16     -0.53      0.00
   11    1   16      0.31      0.00
   13    1   16      5.75      0.00
   15    1   16      1.57      0.00
   17    1   16      1.01      0.00
   19    1   16     -0.86      0.00
   21    1   16      2.35      0.00
   23    1   16     -0.73      0.00
   25    1   16      2.39      0.00
   27    1   16      0.02      0.00
  -34    2   16     -1.98      0.00
  -32    2   16      1.33      0.00
  -30    2   16      1.25      0.00
  -28    2   16     -3.77      0.00
  -26    2   16      4.04      0.00
  -24    2   16     -1.40      0.00
  -22    2   16     -1.52      0.00
  -20    2   16     -0.07      0.00
  -18    2   16     -0.76      0.00
  -16    2   16      1.42      0.00
  -14    2   16     -3.56      0.00
  -12    2   16      0.83      0.00
  -10    2   16      1.63      0.00
   -8    2   16     -3.83      0.00
   -6    2   16      3.06      0.00
   -4    2   16      6.61      0.00
   -2    2   16     -9.82      0.00
    0    2   16      7.44      0.00
    2    2   16     -5.08      0.00
    4    2   16     -6.28      0.00
    6    2   16      4.10      0.00
    8    2   16     -1.89      0.00
   10    2   16      0.85      0.00
   12    2   16      2.14      0.00
   14    2   16     -1.24      0.00
   16    2   16     -0.18      0.00
   18    2   16     -2.68      0.00
   20    2   16      1.06      0.00
   22    2   16      0.40      0.00
   24    2   16      0.63      0.00
   26    2   16      0.48      0.00
  -35    3   16     -0.98      0.00
  -33    3   16      1.69      0.00
  -31    3   16     -0.86      0.00
  -29    3   16      0.87      0.00
  -27    3   16      1.31      0.00
  -25    3   16      1.76      0.00
  -23    3   16     -0.92      0.00
  -21    3   16      0.44      0.00
  -19    3   16     -0.12      0.00
  -17    3   16      0.83      0.00
  -15    3   16      1.56      0.00
  -13    3   16     -0.33      0.00
  -11    3   16      1.88      0.00
   -9    3   16      6.77      0.00
   -7    3   16     -4.31      0.00
   -5    3   16      2.28      0.00
   -3    3   16      9.02      0.00
   -1    3   16     -5.36      0.00
    1    3   16     -1.17      0.00
    3    3   16      0.44      0.00
    5    3   16      0.65      0.00
    7    3   16     -4.63      0.00
    9    3   16      0.57      0.00
   11    3   16      3.39      0.00
   13    3   16     -4.49      0.00
   15    3   16     -1.42      0.00
   17    3   16     -1.85      0.00
   19    3   16     -2.75      0.00
   21    3   16      0.59      0.00
   23    3   16      1.36      0.00
   25    3   16     -2.42      0.00
   27    3   16      0.09      0.00
  -34    4   16      0.40      0.00
  -32    4   16     -2.58      0.00
  -30    4   16      0.41      0.00
  -28    4   16      3.21      0.00
  -26    4   16     -2.62      0.00
  -24    4   16      1.56      0.00
  -22    4   16      5.24      0.00
  -20    4   16      0.14      0.00
  -18    4   16     -1.65      0.00
  -16    4   16     -0.57      0.00
  -14    4   16      5.00      0.00
  -12    4   16     -2.05      0.00
  -10    4   16      1.73      0.00
   -8    4   16      2.52      0.00
   -6    4   16      7.13      0.00
   -4    4   16     -7.37      0.00
   -2    4   16      4.56      0.00
    0    4   16      2.47      0.00
    2    4   16     -2.12      0.00
    4    4   16     -2.05      0.00
    6    4   16     -2.26      0.00
    8    4   16      3.73      0.00
   10    4   16     -2.63      0.00
   12    4   16     -0.89      0.00
   14    4   16      0.87      0.00
   16    4   16     -1.88      0.00
   18    4   16     -3.22      0.00
   20    4   16     -1.01      0.00
   22    4   16     -0.36      0.00
   24    4   16      0.14      0.00
   26    4   16      0.72      0.00
  -33    5   16      0.57      0.00
  -31    5   16     -0.90      0.00
  -29    5   16     -0.61      0.00
  -27    5   16     -0.52      0.00
  -25    5   16      3.10      0.00
  -23    5   16      1.23      0.00
  -21    5   16     -1.29      0.00
  -19    5   16      3.02      0.00
  -17    5   16      0.86      0.00
  -15    5   16     -0.85      0.00
  -13    5   16     -1.89      0.00
  -11    5   16      9.74      0.00
   -9    5   16     -5.92      0.00
   -7    5   16      8.03      0.00
   -5    5   16     -2.01      0.00
   -3    5   16      4.54      0.00
   -1    5   16     -6.73      0.00
    1    5   16      3.90      0.00
    3    5   16     -3.91      0.00
    5    5   16      2.17      0.00
    7    5   16     -4.09      0.00
    9    5   16      0.80      0.00
   11    5   16      0.45      0.00
   13    5   16      1.45      0.00
   15    5   16     -2.04      0.00
   17    5   16     -1.62      0.00
   19    5   16      0.15      0.00
   21    5   16     -4.63      0.00
   23    5   16      1.45      0.00
   25    5   16     -1.37      0.00
  -32    6   16     -0.34      0.00
  -30    6   16     -2.36      0.00
  -28    6   16     -1.02      0.00
  -26    6   16      2.79      0.00
  -24    6   16     -4.53      0.00
  -22    6   16      2.30      0.00
  -20    6   16     -2.59      0.00
  -18    6   16      2.30      0.00
  -16    6   16     -5.57      0.00
  -14    6   16      7.85      0.00
  -12    6   16     -5.25      0.00
  -10    6   16      4.39      0.00
   -8    6   16      0.72      0.00
   -6    6   16      4.78      0.00
   -4    6   16      1.18      0.00
   -2    6   16      0.04      0.00
    0    6   16      2.92      0.00
    2    6   16     -4.82      0.00
    4    6   16      2.41      0.00
    6    6   16     -4.87      0.00
    8    6   16      1.42      0.00
   10    6   16     -6.15      0.00
   12    6   16      3.96      0.00
   14    6   16     -3.21      0.00
   16    6   16      2.78      0.00
   18    6   16     -2.81      0.00
   20    6   16      2.49      0.00
   22    6   16     -1.93      0.00
   24    6   16     -0.31      0.00
  -29    7   16     -0.02      0.00
  -27    7   16     -0.87      0.00
  -25    7   16      1.40      0.00
  -23    7   16     -0.97      0.00
  -21    7   16      1.00      0.00
  -19    7   16     -1.14      0.00
  -17    7   16      0.88      0.00
  -15    7   16      1.62      0.00
  -13    7   16      0.87      0.00
  -11    7   16      0.06      0.00
   -9    7   16      1.33      0.00
   -7    7   16      2.87      0.00
   -5    7   16     -2.20      0.00
   -3    7   16      4.68      0.00
   -1    7   16     -1.79      0.00
    1    7   16      1.96      0.00
    3    7   16     -4.09      0.00
    5    7   16     -1.44      0.00
    7    7   16     -1.09      0.00
    9    7   16      1.11      0.00
   11    7   16     -3.23      0.00
   13    7   16      1.72      0.00
   15    7   16      1.41      0.00
   17    7   16     -1.17      0.00
   19    7   16     -0.88      0.00
   21    7   16     -1.03      0.00
  -28    8   16     -0.06      0.00
  -26    8   16      0.36      0.00
  -24    8   16     -0.08      0.00
  -22    8   16      0.29      0.00
  -20    8   16      0.47      0.00
  -18    8   16      0.91      0.00
  -16    8   16      1.88      0.00
  -14    8   16     -4.75      0.00
  -12    8   16      4.21      0.00
  -10    8   16     -0.43      0.00
   -8    8   16     -4.62      0.00
   -6    8   16      0.46      0.00
   -4    8   16      2.41      0.00
   -2    8   16     -1.48      0.00
    0    8   16     -0.55      0.00
    2    8   16     -0.14      0.00
    4    8   16     -0.43      0.00
    6    8   16     -1.81      0.00
    8    8   16     -1.55      0.00
   10    8   16      1.71      0.00
   12    8   16      0.94      0.00
   14    8   16     -1.01      0.00
   16    8   16      1.67      0.00
   18    8   16     -0.84      0.00
   20    8   16     -1.72      0.00
  -27    9   16     -0.53      0.00
  -25    9   16     -1.90      0.00
  -23    9   16     -0.96      0.00
  -21    9   16      2.23      0.00
  -19    9   16     -0.73      0.00
  -17    9   16     -0.97      0.00
  -15    9   16      1.77      0.00
  -13    9   16     -0.51      0.00
  -11    9   16     -3.88      0.00
   -9    9   16     -1.73      0.00
   -7    9   16      0.58      0.00
   -5    9   16      0.61      0.00
   -3    9   16     -4.92      0.00
   -1    9   16      4.19      0.00
    1    9   16     -1.17      0.00
    3    9   16     -1.73      0.00
    5    9   16      1.02      0.00
    7    9   16      0.80      0.00
    9    9   16     -2.37      0.00
   11    9   16      2.18      0.00
   13    9   16      0.29      0.00
   15    9   16     -0.88      0.00
   17    9   16     -0.07      0.00
   19    9   16      1.09      0.00
  -24   10   16      2.63      0.00
  -22   10   16     -1.35      0.00
  -20   10   16      3.28      0.00
  -18   10   16      0.68      0.00
  -16   10   16     -0.55      0.00
  -14   10   16     -0.33      0.00
  -12   10   16     -0.49      0.00
  -10   10   16     -2.20      0.00
   -8   10   16      4.52      0.00
   -6   10   16     -2.53      0.00
   -4   10   16      2.65      0.00
   -2   10   16      1.36      0.00
    0   10   16     -4.78      0.00
    2   10   16      2.16      0.00
    4   10   16      0.08      0.00
    6   10   16     -1.37      0.00
    8   10   16      1.89      0.00
   10   10   16      1.97      0.00
   12   10   16     -1.96      0.00
   14   10   16      1.29      0.00
   16   10   16     -1.11      0.00
  -21   11   16      0.68      0.00
  -19   11   16     -0.83      0.00
  -17   11   16      0.31      0.00
  -15   11   16     -2.01      0.00
  -13   11   16     -1.39      0.00
  -11   11   16     -2.44      0.00
   -9   11   16      4.37      0.00
   -7   11   16      0.15      0.00
   -5   11   16      3.31      0.00
   -3   11   16     -0.03      0.00
   -1   11   16      0.40      0.00
    1   11   16     -3.08      0.00
    3   11   16      2.54      0.00
    5   11   16     -1.42      0.00
    7   11   16      0.29      0.00
    9   11   16      0.96      0.00
   11   11   16      1.74      0.00
   13   11   16     -1.59      0.00
  -16   12   16     -0.52      0.00
  -14   12   16     -1.64      0.00
  -12   12   16     -0.71      0.00
  -10   12   16      0.24      0.00
   -8   12   16      0.98      0.00
   -6   12   16      2.36      0.00
   -4   12   16     -1.17      0.00
   -2   12   16     -0.09      0.00
    0   12   16      0.33      0.00
    2   12   16      0.28      0.00
    4   12   16     -1.51      0.00
    6   12   16      3.07      0.00
    8   12   16     -0.78      0.00
   -5   13   16      1.10      0.00
   -3   13   16      0.15      0.00
   -1   13   16     -1.41      0.00
  -35    1   17     -1.97      0.00
  -33    1   17      3.72      0.00
  -31    1   17      4.06      0.00
  -29    1   17     -2.17      0.00
  -27    1   17      3.55      0.00
  -25    1   17     -5.64      0.00
  -23    1   17      5.60      0.00
  -21    1   17     -3.11      0.00
  -19    1   17     -0.70      0.00
  -17    1   17      0.82      0.00
  -15    1   17      1.40      0.00
  -13    1   17     -5.67      0.00
  -11    1   17      3.48      0.00
   -9    1   17     -5.46      0.00
   -7    1   17      9.21      0.00
   -5    1   17     -5.10      0.00
   -3    1   17     -8.53      0.00
   -1    1   17     16.15      0.00
    1    1   17    -13.85      0.00
    3    1   17     -1.77      0.00
    5    1   17      5.46      0.00
    7    1   17     -1.23      0.00
    9    1   17     -5.04      0.00
   11    1   17      7.68      0.00
   13    1   17     -1.01      0.00
   15    1   17      4.95      0.00
   17    1   17     -2.52      0.00
   19    1   17      4.89      0.00
   21    1   17     -0.50      0.00
   23    1   17     -0.30      0.00
   25    1   17      1.14      0.00
   27    1   17     -2.07      0.00
  -34    2   17      3.43      0.00
  -32    2   17      0.79      0.00
  -30    2   17      3.87      0.00
  -28    2   17     -0.12      0.00
  -26    2   17      2.94      0.00
  -24    2   17     -4.56      0.00
  -22    2   17     -0.23      0.00
  -20    2   17      0.31      0.00
  -18    2   17      2.89      0.00
  -16    2   17      0.28      0.00
  -14    2   17     -2.69      0.00
  -12    2   17      4.90      0.00
  -10    2   17      0.25      0.00
   -8    2   17     -2.70      0.00
   -6    2   17      0.76      0.00
   -4    2   17     10.98      0.00
   -2    2   17    -13.63      0.00
    0    2   17      6.21      0.00
    2    2   17      0.33      0.00
    4    2   17      3.68      0.00
    6    2   17     -9.53      0.00
    8    2   17      5.16      0.00
   10    2   17      2.39      0.00
   12    2   17     -1.38      0.00
   14    2   17      1.17      0.00
   16    2   17      1.95      0.00
   18    2   17      0.35      0.00
   20    2   17     -1.19      0.00
   22    2   17      1.61      0.00
   24    2   17     -2.78      0.00
   26    2   17      2.16      0.00
  -33    3   17     -1.63      0.00
  -31    3   17      1.32      0.00
  -29    3   17      3.35      0.00
  -27    3   17     -4.92      0.00
  -25    3   17      0.77      0.00
  -23    3   17      2.88      0.00
  -21    3   17     -4.87      0.00
  -19    3   17      1.89      0.00
  -17    3   17     -1.75      0.00
  -15    3   17      6.48      0.00
  -13    3   17     -8.69      0.00
  -11    3   17      2.91      0.00
   -9    3   17     -1.45      0.00
   -7    3   17      2.96      0.00
   -5    3   17     -7.79      0.00
   -3    3   17     10.42      0.00
   -1    3   17     -4.12      0.00
    1    3   17      1.24      0.00
    3    3   17      0.29      0.00
    5    3   17     -2.68      0.00
    7    3   17      2.25      0.00
    9    3   17     -5.28      0.00
   11    3   17      0.26      0.00
   13    3   17      0.21      0.00
   15    3   17      0.36      0.00
   17    3   17     -2.89      0.00
   19    3   17      0.16      0.00
   21    3   17     -0.82      0.00
   23    3   17      1.78      0.00
   25    3   17      1.05      0.00
  -34    4   17     -1.56      0.00
  -32    4   17      0.75      0.00
  -30    4   17     -0.68      0.00
  -28    4   17     -2.11      0.00
  -26    4   17      2.21      0.00
  -24    4   17     -0.68      0.00
  -22    4   17     -1.64      0.00
  -20    4   17      1.43      0.00
  -18    4   17      1.34      0.00
  -16    4   17     -1.77      0.00
  -14    4   17     -0.86      0.00
  -12    4   17      4.14      0.00
  -10    4   17     -6.86      0.00
   -8    4   17      4.24      0.00
   -6    4   17     -5.43      0.00
   -4    4   17      0.69      0.00
   -2    4   17     -2.03      0.00
    0    4   17      3.26      0.00
    2    4   17     -4.81      0.00
    4    4   17      3.05      0.00
    6    4   17     -2.16      0.00
    8    4   17      0.35      0.00
   10    4   17     -2.78      0.00
   12    4   17      1.55      0.00
   14    4   17     -2.35      0.00
   16    4   17     -0.83      0.00
   18    4   17      0.60      0.00
   20    4   17     -3.52      0.00
   22    4   17      0.96      0.00
   24    4   17     -0.12      0.00
  -33    5   17      0.05      0.00
  -31    5   17     -2.17      0.00
  -29    5   17     -1.58      0.00
  -27    5   17      2.24      0.00
  -25    5   17     -3.76      0.00
  -23    5   17     -0.62      0.00
  -21    5   17     -1.58      0.00
  -19    5   17      0.98      0.00
  -17    5   17     -4.05      0.00
  -15    5   17      0.77      0.00
  -13    5   17      0.00      0.00
  -11    5   17      1.15      0.00
   -9    5   17     -2.15      0.00
   -7    5   17     -0.81      0.00
   -5    5   17      1.51      0.00
   -3    5   17     -3.69      0.00
   -1    5   17      0.54      0.00
    1    5   17     -0.46      0.00
    3    5   17      3.94      0.00
    5    5   17     -3.65      0.00
    7    5   17     -0.14      0.00
    9    5   17     -2.83      0.00
   11    5   17      1.39      0.00
   13    5   17     -4.45      0.00
   15    5   17      2.66      0.00
   17    5   17      0.25      0.00
   19    5   17      2.21      0.00
   21    5   17     -0.76      0.00
   23    5   17     -0.90      0.00
  -32    6   17     -1.10      0.00
  -30    6   17     -0.75      0.00
  -28    6   17     -1.40      0.00
  -26    6   17     -1.10      0.00
  -24    6   17     -0.11      0.00
  -22    6   17      0.17      0.00
  -20    6   17     -5.26      0.00
  -18    6   17     -0.30      0.00
  -16    6   17      2.37      0.00
  -14    6   17     -1.43      0.00
  -12    6   17     -4.85      0.00
  -10    6   17      5.21      0.00
   -8    6   17     -1.59      0.00
   -6    6   17     -1.83      0.00
   -4    6   17     -0.91      0.00
   -2    6   17      2.47      0.00
    0    6   17     -2.28      0.00
    2    6   17      0.10      0.00
    4    6   17     -0.28      0.00
    6    6   17      1.07      0.00
    8    6   17     -2.97      0.00
   10    6   17     -2.91      0.00
   12    6   17      0.70      0.00
   14    6   17      0.05      0.00
   16    6   17     -1.13      0.00
   18    6   17      0.76      0.00
   20    6   17      1.99      0.00
   22    6   17     -1.65      0.00
  -29    7   17      0.16      0.00
  -27    7   17      0.71      0.00
  -25    7   17      1.37      0.00
  -23    7   17     -2.39      0.00
  -21    7   17      2.55      0.00
  -19    7   17     -0.54      0.00
  -17    7   17      3.13      0.00
  -15    7   17     -5.14      0.00
  -13    7   17      7.25      0.00
  -11    7   17     -5.00      0.00
   -9    7   17     -0.46      0.00
   -7    7   17     -1.24      0.00
   -5    7   17      3.83      0.00
   -3    7   17     -2.93      0.00
   -1    7   17     -1.45      0.00
    1    7   17      2.94      0.00
    3    7   17     -2.47      0.00
    5    7   17      0.35      0.00
    7    7   17     -2.09      0.00
    9    7   17      3.02      0.00
   11    7   17     -3.46      0.00
   13    7   17      0.88      0.00
   15    7   17     -1.07      0.00
   17    7   17     -0.64      0.00
   19    7   17     -3.79      0.00
   21    7   17      1.57      0.00
  -28    8   17      0.63      0.00
  -26    8   17     -1.62      0.00
  -24    8   17      0.86      0.00
  -22    8   17      0.06      0.00
  -20    8   17      1.24      0.00
  -18    8   17     -0.96      0.00
  -16    8   17      3.21      0.00
  -14    8   17     -0.30      0.00
  -12    8   17     -2.40      0.00
  -10    8   17     -0.28      0.00
   -8    8   17     -1.66      0.00
   -6    8   17      1.18      0.00
   -4    8   17     -5.64      0.00
   -2    8   17      7.00      0.00
    0    8   17     -4.08      0.00
    2    8   17      1.69      0.00
    4    8   17     -1.04      0.00
    6    8   17      1.35      0.00
    8    8   17     -3.11      0.00
   10    8   17      2.99      0.00
   12    8   17     -2.90      0.00
   14    8   17      1.38      0.00
   16    8   17     -0.05      0.00
   18    8   17      0.13      0.00
   20    8   17     -1.05      0.00
  -25    9   17      1.98      0.00
  -23    9   17     -1.53      0.00
  -21    9   17      2.70      0.00
  -19    9   17     -0.07      0.00
  -17    9   17     -0.36      0.00
  -15    9   17      1.75      0.00
  -13    9   17      1.98      0.00
  -11    9   17     -1.81      0.00
   -9    9   17      3.28      0.00
   -7    9   17     -4.96      0.00
   -5    9   17      0.69      0.00
   -3    9   17     -0.67      0.00
   -1    9   17     -1.51      0.00
    1    9   17      2.58      0.00
    3    9   17     -0.85      0.00
    5    9   17      0.91      0.00
    7    9   17      3.12      0.00
    9    9   17     -0.73      0.00
   11    9   17     -0.67      0.00
   13    9   17      4.33      0.00
   15    9   17     -0.28      0.00
   17    9   17      2.40      0.00
  -24   10   17      2.36      0.00
  -22   10   17     -1.68      0.00
  -20   10   17     -0.57      0.00
  -18   10   17     -0.53      0.00
  -16   10   17     -1.92      0.00
  -14   10   17      1.79      0.00
  -12   10   17      1.50      0.00
  -10   10   17      1.87      0.00
   -8   10   17     -2.96      0.00
   -6   10   17      0.96      0.00
   -4   10   17      0.88      0.00
   -2   10   17     -2.63      0.00
    0   10   17     -0.72      0.00
    2   10   17      3.42      0.00
    4   10   17     -0.96      0.00
    6   10   17      1.14      0.00
    8   10   17      2.19      0.00
   10   10   17      1.93      0.00
   12   10   17     -0.10      0.00
   14   10   17      3.63      0.00
  -19   11   17     -1.06      0.00
  -17   11   17     -0.26      0.00
  -15   11   17      0.38      0.00
  -13   11   17      0.46      0.00
  -11   11   17      0.67      0.00
   -9   11   17     -2.39      0.00
   -7   11   17      1.77      0.00
   -5   11   17     -3.02      0.00
   -3   11   17     -0.27      0.00
   -1   11   17      1.22      0.00
    1   11   17     -2.32      0.00
    3   11   17     -1.08      0.00
    5   11   17      3.25      0.00
    7   11   17     -0.68      0.00
    9   11   17      1.44      0.00
   11   11   17      3.21      0.00
  -14   12   17      0.72      0.00
  -12   12   17      0.23      0.00
  -10   12   17     -1.73      0.00
   -8   12   17      0.13      0.00
   -6   12   17     -0.44      0.00
   -4   12   17      0.12      0.00
   -2   12   17     -1.84      0.00
    0   12   17      0.39      0.00
    2   12   17     -3.17      0.00
    4   12   17      0.87      0.00
    6   12   17      0.03      0.00
  -34    0   18      2.86      0.00
  -32    0   18      0.02      0.00
  -30    0   18     -3.29      0.00
  -28    0   18      4.40      0.00
  -26    0   18     -2.41      0.00
  -24    0   18      6.76      0.00
  -22    0   18     -5.35      0.00
  -20    0   18      0.44      0.00
  -18    0   18      2.25      0.00
  -16    0   18      2.63      0.00
  -14    0   18     -5.57      0.00
  -12    0   18      7.15      0.00
  -10    0   18     -9.35      0.00
   -8    0   18     10.27      0.00
   -6    0   18    -10.84      0.00
   -4    0   18      0.02      0.00
   -2    0   18     15.94      0.00
    0    0   18    -15.56      0.00
    2    0   18      1.54      0.00
    4    0   18      8.44      0.00
    6    0   18     -2.72      0.00
    8    0   18     -5.43      0.00
   10    0   18      5.34      0.00
   12    0   18     -7.96      0.00
   14    0   18      1.34      0.00
   16    0   18     -6.15      0.00
   18    0   18      4.25      0.00
   20    0   18     -1.78      0.00
   22    0   18      1.23      0.00
   24    0   18      0.80      0.00
   26    0   18     -2.88      0.00
  -35    1   18      1.63      0.00
  -33    1   18     -1.64      0.00
  -31    1   18      1.41      0.00
  -29    1   18      0.41      0.00
  -27    1   18      3.43      0.00
  -25    1   18     -4.17      0.00
  -23    1   18      3.00      0.00
  -21    1   18      1.41      0.00
  -19    1   18      2.11      0.00
  -17    1   18     -1.58      0.00
  -15    1   18      2.64      0.00
  -13    1   18      4.59      0.00
  -11    1   18     -2.16      0.00
   -9    1   18     -1.57      0.00
   -7    1   18      1.72      0.00
   -5    1   18      4.40      0.00
   -3    1   18     -8.86      0.00
   -1    1   18      9.66      0.00
    1    1   18     -0.31      0.00
    3    1   18      3.45      0.00
    5    1   18     -4.32      0.00
    7    1   18      8.28      0.00
    9    1   18     -3.27      0.00
   11    1   18     -2.76      0.00
   13    1   18     -2.25      0.00
   15    1   18      0.79      0.00
   17    1   18     -0.92      0.00
   19    1   18     -1.04      0.00
   21    1   18      0.57      0.00
   23    1   18     -2.41      0.00
   25    1   18      1.09      0.00
  -34    2   18     -1.16      0.00
  -32    2   18      0.24      0.00
  -30    2   18      2.62      0.00
  -28    2   18     -5.64      0.00
  -26    2   18      2.24      0.00
  -24    2   18     -0.07      0.00
  -22    2   18     -0.29      0.00
  -20    2   18      3.92      0.00
  -18    2   18     -2.86      0.00
  -16    2   18      4.31      0.00
  -14    2   18     -4.43      0.00
  -12    2   18      1.57      0.00
  -10    2   18      1.29      0.00
   -8    2   18     -2.78      0.00
   -6    2   18     -1.87      0.00
   -4    2   18      7.92      0.00
   -2    2   18    -10.51      0.00
    0    2   18     11.84      0.00
    2    2   18      1.43      0.00
    4    2   18     -1.42      0.00
    6    2   18      3.55      0.00
    8    2   18     -0.77      0.00
   10    2   18     -2.54      0.00
   12    2   18      1.10      0.00
   14    2   18     -0.10      0.00
   16    2   18      1.48      0.00
   18    2   18      1.28      0.00
   20    2   18     -0.43      0.00
   22    2   18     -0.60      0.00
   24    2   18     -1.20      0.00
   26    2   18      2.12      0.00
  -33    3   18      2.10      0.00
  -31    3   18     -2.29      0.00
  -29    3   18     -1.53      0.00
  -27    3   18     -1.22      0.00
  -25    3   18      0.13      0.00
  -23    3   18     -1.41      0.00
  -21    3   18      1.61      0.00
  -19    3   18     -0.43      0.00
  -17    3   18      0.20      0.00
  -15    3   18     -0.68      0.00
  -13    3   18     -1.96      0.00
  -11    3   18     -3.58      0.00
   -9    3   18      3.16      0.00
   -7    3   18     -4.65      0.00
   -5    3   18     -4.15      0.00
   -3    3   18      6.25      0.00
   -1    3   18     -2.97      0.00
    1    3   18     -0.43      0.00
    3    3   18      2.67      0.00
    5    3   18      4.53      0.00
    7    3   18     -4.69      0.00
    9    3   18     -0.05      0.00
   11    3   18      3.12      0.00
   13    3   18      0.11      0.00
   15    3   18      0.82      0.00
   17    3   18      3.55      0.00
   19    3   18      0.52      0.00
   21    3   18     -0.57      0.00
   23    3   18      1.42      0.00
   25    3   18     -1.60      0.00
  -34    4   18      0.39      0.00
  -32    4   18     -1.18      0.00
  -30    4   18     -1.35      0.00
  -28    4   18      3.73      0.00
  -26    4   18     -4.30      0.00
  -24    4   18     -2.78      0.00
  -22    4   18      2.06      0.00
  -20    4   18     -1.50      0.00
  -18    4   18      0.16      0.00
  -16    4   18     -2.71      0.00
  -14    4   18      6.97      0.00
  -12    4   18     -5.94      0.00
  -10    4   18     -0.35      0.00
   -8    4   18     -4.19      0.00
   -6    4   18      5.90      0.00
   -4    4   18     -8.63      0.00
   -2    4   18      4.53      0.00
    0    4   18     -1.28      0.00
    2    4   18      3.72      0.00
    4    4   18     -2.84      0.00
    6    4   18      0.67      0.00
    8    4   18      2.58      0.00
   10    4   18     -0.71      0.00
   12    4   18     -1.55      0.00
   14    4   18      2.65      0.00
   16    4   18      3.54      0.00
   18    4   18      0.19      0.00
   20    4   18      2.29      0.00
   22    4   18     -0.67      0.00
   24    4   18      0.30      0.00
  -33    5   18     -0.50      0.00
  -31    5   18      0.53      0.00
  -29    5   18     -0.17      0.00
  -27    5   18     -2.36      0.00
  -25    5   18      2.17      0.00
  -23    5   18     -1.57      0.00
  -21    5   18     -3.68      0.00
  -19    5   18      0.22      0.00
  -17    5   18      4.14      0.00
  -15    5   18     -3.62      0.00
  -13    5   18     -2.78      0.00
  -11    5   18      4.64      0.00
   -9    5   18     -6.27      0.00
   -7    5   18     -2.13      0.00
   -5    5   18     -2.61      0.00
   -3    5   18      4.77      0.00
   -1    5   18     -4.70      0.00
    1    5   18      3.91      0.00
    3    5   18     -3.29      0.00
    5    5   18      4.10      0.00
    7    5   18     -3.37      0.00
    9    5   18      1.68      0.00
   11    5   18     -0.96      0.00
   13    5   18      1.44      0.00
   15    5   18     -0.39      0.00
   17    5   18      2.04      0.00
   19    5   18      3.07      0.00
   21    5   18     -0.92      0.00
   23    5   18      2.25      0.00
  -32    6   18      2.54      0.00
  -30    6   18      0.99      0.00
  -28    6   18     -0.74      0.00
  -26    6   18      1.41      0.00
  -24    6   18     -0.82      0.00
  -22    6   18      2.20      0.00
  -20    6   18     -1.16      0.00
  -18    6   18      3.91      0.00
  -16    6   18     -3.73      0.00
  -14    6   18      4.89      0.00
  -12    6   18     -4.14      0.00
  -10    6   18      2.61      0.00
   -8    6   18     -6.37      0.00
   -6    6   18      1.07      0.00
   -4    6   18     -3.45      0.00
   -2    6   18     -0.13      0.00
    0    6   18      1.86      0.00
    2    6   18     -1.16      0.00
    4    6   18      4.15      0.00
    6    6   18     -0.35      0.00
    8    6   18      4.62      0.00
   10    6   18     -1.37      0.00
   12    6   18      3.77      0.00
   14    6   18     -2.34      0.00
   16    6   18      2.24      0.00
   18    6   18     -1.92      0.00
   20    6   18      2.93      0.00
   22    6   18     -1.39      0.00
  -29    7   18      0.58      0.00
  -27    7   18     -2.15      0.00
  -25    7   18      0.50      0.00
  -23    7   18     -1.72      0.00
  -21    7   18      2.49      0.00
  -19    7   18     -3.43      0.00
  -17    7   18      1.70      0.00
  -15    7   18      0.02      0.00
  -13    7   18     -0.45      0.00
  -11    7   18     -2.10      0.00
   -9    7   18      0.59      0.00
   -7    7   18      0.85      0.00
   -5    7   18     -4.61      0.00
   -3    7   18      2.88      0.00
   -1    7   18     -3.04      0.00
    1    7   18      3.92      0.00
    3    7   18      0.18      0.00
    5    7   18      2.88      0.00
    7    7   18     -0.49      0.00
    9    7   18      4.55      0.00
   11    7   18     -3.61      0.00
   13    7   18      2.39      0.00
   15    7   18     -0.21      0.00
   17    7   18      1.73      0.00
   19    7   18      0.94      0.00
   21    7   18      1.23      0.00
  -28    8   18     -0.98      0.00
  -26    8   18      0.10      0.00
  -24    8   18     -0.27      0.00
  -22    8   18     -1.47      0.00
  -20    8   18     -1.08      0.00
  -18    8   18     -0.48      0.00
  -16    8   18      1.78      0.00
  -14    8   18     -3.41      0.00
  -12    8   18      1.40      0.00
  -10    8   18      3.01      0.00
   -8    8   18     -1.75      0.00
   -6    8   18     -0.13      0.00
   -4    8   18      1.03      0.00
   -2    8   18     -0.68      0.00
    0    8   18     -1.44      0.00
    2    8   18      0.93      0.00
    4    8   18      1.37      0.00
    6    8   18      2.12      0.00
    8    8   18     -2.48      0.00
   10    8   18      0.85      0.00
   12    8   18      0.56      0.00
   14    8   18     -2.79      0.00
   16    8   18      1.75      0.00
   18    8   18      0.85      0.00
  -25    9   18      1.16      0.00
  -23    9   18     -0.54      0.00
  -21    9   18      0.09      0.00
  -19    9   18      0.58      0.00
  -17    9   18     -3.40      0.00
  -15    9   18      2.15      0.00
  -13    9   18      1.30      0.00
  -11    9   18      0.58      0.00
   -9    9   18      0.85      0.00
   -7    9   18      1.86      0.00
   -5    9   18      2.64      0.00
   -3    9   18     -5.47      0.00
   -1    9   18      3.88      0.00
    1    9   18      0.07      0.00
    3    9   18     -1.60      0.00
    5    9   18      0.14      0.00
    7    9   18      2.42      0.00
    9    9   18     -2.06      0.00
   11    9   18     -0.03      0.00
   13    9   18     -0.06      0.00
   15    9   18     -0.46      0.00
   17    9   18     -0.96      0.00
  -22   10   18     -2.93      0.00
  -20   10   18      0.52      0.00
  -18   10   18      0.00      0.00
  -16   10   18     -0.92      0.00
  -14   10   18     -1.35      0.00
  -12   10   18      3.26      0.00
  -10   10   18     -3.45      0.00
   -8   10   18      3.07      0.00
   -6   10   18     -4.35      0.00
   -4   10   18      1.12      0.00
   -2   10   18      1.54      0.00
    0   10   18     -1.07      0.00
    2   10   18      0.83      0.00
    4   10   18      1.41      0.00
    6   10   18     -3.01      0.00
    8   10   18      1.09      0.00
   10   10   18     -0.68      0.00
   12   10   18     -2.01      0.00
   14   10   18      1.24      0.00
  -19   11   18     -0.07      0.00
  -17   11   18      1.11      0.00
  -15   11   18      1.31      0.00
  -13   11   18      1.41      0.00
  -11   11   18     -1.21      0.00
   -9   11   18     -0.06      0.00
   -7   11   18     -2.73      0.00
   -5   11   18     -1.23      0.00
   -3   11   18     -0.23      0.00
   -1   11   18      1.94      0.00
    1   11   18     -1.19      0.00
    3   11   18      2.84      0.00
    5   11   18     -0.72      0.00
    7   11   18     -0.26      0.00
    9   11   18     -1.54      0.00
   11   11   18      1.64      0.00
  -14   12   18      0.70      0.00
  -12   12   18      1.30      0.00
  -10   12   18     -0.30      0.00
   -8   12   18     -1.61      0.00
   -6   12   18      0.00      0.00
   -4   12   18     -0.42      0.00
   -2   12   18     -0.48      0.00
    0   12   18      1.13      0.00
    2   12   18      0.33      0.00
    4   12   18     -2.11      0.00
    6   12   18      1.04      0.00
  -35    1   19     -3.65      0.00
  -33    1   19     -1.58      0.00
  -31    1   19      0.56      0.00
  -29    1   19     -4.43      0.00
  -27    1   19      2.63      0.00
  -25    1   19     -2.78      0.00
  -23    1   19      1.97      0.00
  -21    1   19      0.91      0.00
  -19    1   19     -3.91      0.00
  -17    1   19      2.51      0.00
  -15    1   19      2.02      0.00
  -13    1   19     -3.82      0.00
  -11    1   19      4.81      0.00
   -9    1   19     -8.89      0.00
   -7    1   19      7.45      0.00
   -5    1   19     -1.44      0.00
   -3    1   19    -11.13      0.00
   -1    1   19     14.04      0.00
    1    1   19     -4.81      0.00
    3    1   19     -7.87      0.00
    5    1   19      6.12      0.00
    7    1   19     -0.17      0.00
    9    1   19     -7.68      0.00
   11    1   19      1.56      0.00
   13    1   19     -3.66      0.00
   15    1   19      1.14      0.00
   17    1   19     -3.65      0.00
   19    1   19      0.77      0.00
   21    1   19     -0.35      0.00
   23    1   19      1.06      0.00
   25    1   19      2.40      0.00
  -34    2   19      0.52      0.00
  -32    2   19     -5.50      0.00
  -30    2   19     -1.80      0.00
  -28    2   19     -1.27      0.00
  -26    2   19      3.85      0.00
  -24    2   19     -4.33      0.00
  -22    2   19      2.18      0.00
  -20    2   19     -2.07      0.00
  -18    2   19      1.30      0.00
  -16    2   19     -4.45      0.00
  -14    2   19     -0.42      0.00
  -12    2   19      0.67      0.00
  -10    2   19      1.63      0.00
   -8    2   19     -5.79      0.00
   -6    2   19     -2.95      0.00
   -4    2   19      6.92      0.00
   -2    2   19     -9.79      0.00
    0    2   19      1.76      0.00
    2    2   19     -2.61      0.00
    4    2   19      4.81      0.00
    6    2   19    -10.29      0.00
    8    2   19      4.68      0.00
   10    2   19     -2.39      0.00
   12    2   19     -1.73      0.00
   14    2   19     -3.78      0.00
   16    2   19      2.09      0.00
   18    2   19      0.09      0.00
   20    2   19     -0.24      0.00
   22    2   19      2.53      0.00
   24    2   19     -2.42      0.00
  -33    3   19     -0.92      0.00
  -31    3   19     -2.41      0.00
  -29    3   19      4.86      0.00
  -27    3   19     -5.03      0.00
  -25    3   19     -0.33      0.00
  -23    3   19      4.82      0.00
  -21    3   19     -3.19      0.00
  -19    3   19      0.69      0.00
  -17    3   19     -5.30      0.00
  -15    3   19      9.33      0.00
  -13    3   19     -5.55      0.00
  -11    3   19      4.00      0.00
   -9    3   19     -0.02      0.00
   -7    3   19      5.86      0.00
   -5    3   19    -12.50      0.00
   -3    3   19      9.72      0.00
   -1    3   19     -7.92      0.00
    1    3   19      4.58      0.00
    3    3   19     -2.91      0.00
    5    3   19      1.77      0.00
    7    3   19      3.08      0.00
    9    3   19     -0.16      0.00
   11    3   19     -0.62      0.00
   13    3   19      0.80      0.00
   15    3   19      2.01      0.00
   17    3   19     -1.13      0.00
   19    3   19      3.69      0.00
   21    3   19     -1.93      0.00
   23    3   19     -0.39      0.00
   25    3   19     -1.87      0.00
  -34    4   19     -0.78      0.00
  -32    4   19      0.79      0.00
  -30    4   19     -0.22      0.00
  -28    4   19     -1.76      0.00
  -26    4   19      2.09      0.00
  -24    4   19     -1.11      0.00
  -22    4   19     -0.45      0.00
  -20    4   19     -0.48      0.00
  -18    4   19      1.70      0.00
  -16    4   19     -2.95      0.00
  -14    4   19      1.57      0.00
  -12    4   19      3.08      0.00
  -10    4   19     -1.77      0.00
   -8    4   19      3.41      0.00
   -6    4   19      0.71      0.00
   -4    4   19     -0.16      0.00
   -2    4   19     -1.92      0.00
    0    4   19      2.89      0.00
    2    4   19     -4.49      0.00
    4    4   19      2.23      0.00
    6    4   19     -0.76      0.00
    8    4   19      2.05      0.00
   10    4   19     -1.63      0.00
   12    4   19      3.17      0.00
   14    4   19     -0.42      0.00
   16    4   19      0.94      0.00
   18    4   19      2.12      0.00
   20    4   19      0.60      0.00
   22    4   19     -0.18      0.00
   24    4   19      0.13      0.00
  -33    5   19      1.86      0.00
  -31    5   19     -0.17      0.00
  -29    5   19     -1.49      0.00
  -27    5   19      3.01      0.00
  -25    5   19      0.10      0.00
  -23    5   19     -0.44      0.00
  -21    5   19      1.84      0.00
  -19    5   19      3.16      0.00
  -17    5   19     -1.27      0.00
  -15    5   19     -0.22      0.00
  -13    5   19      1.90      0.00
  -11    5   19      0.80      0.00
   -9    5   19     -2.91      0.00
   -7    5   19      1.63      0.00
   -5    5   19      3.06      0.00
   -3    5   19     -2.82      0.00
   -1    5   19      0.57      0.00
    1    5   19     -2.86      0.00
    3    5   19      2.67      0.00
    5    5   19     -2.46      0.00
    7    5   19      2.08      0.00
    9    5   19      1.24      0.00
   11    5   19      3.30      0.00
   13    5   19     -2.67      0.00
   15    5   19      0.83      0.00
   17    5   19     -1.25      0.00
   19    5   19      0.02      0.00
   21    5   19     -0.02      0.00
   23    5   19      0.75      0.00
  -30    6   19      0.87      0.00
  -28    6   19      0.12      0.00
  -26    6   19     -0.69      0.00
  -24    6   19      0.43      0.00
  -22    6   19      3.80      0.00
  -20    6   19     -1.76      0.00
  -18    6   19      0.14      0.00
  -16    6   19      4.05      0.00
  -14    6   19     -1.28      0.00
  -12    6   19     -3.05      0.00
  -10    6   19      2.95      0.00
   -8    6   19      0.71      0.00
   -6    6   19     -2.48      0.00
   -4    6   19      0.11      0.00
   -2    6   19      2.57      0.00
    0    6   19     -0.06      0.00
    2    6   19     -0.25      0.00
    4    6   19     -0.37      0.00
    6    6   19      3.19      0.00
    8    6   19      2.40      0.00
   10    6   19     -1.57      0.00
   12    6   19      1.83      0.00
   14    6   19      0.28      0.00
   16    6   19     -0.53      0.00
   18    6   19     -0.39      0.00
   20    6   19      0.84      0.00
   22    6   19     -0.87      0.00
  -29    7   19     -0.56      0.00
  -27    7   19      0.38      0.00
  -25    7   19     -0.46      0.00
  -23    7   19     -2.34      0.00
  -21    7   19      0.94      0.00
  -19    7   19     -0.94      0.00
  -17    7   19      0.04      0.00
  -15    7   19     -5.74      0.00
  -13    7   19      5.22      0.00
  -11    7   19     -2.18      0.00
   -9    7   19      0.46      0.00
   -7    7   19     -3.66      0.00
   -5    7   19      3.49      0.00
   -3    7   19     -2.02      0.00
   -1    7   19     -0.73      0.00
    1    7   19      2.26      0.00
    3    7   19      0.17      0.00
    5    7   19      1.09      0.00
    7    7   19     -1.81      0.00
    9    7   19      1.69      0.00
   11    7   19     -1.30      0.00
   13    7   19     -1.14      0.00
   15    7   19      0.61      0.00
   17    7   19      2.59      0.00
   19    7   19     -0.85      0.00
  -28    8   19      0.79      0.00
  -26    8   19     -0.60      0.00
  -24    8   19      2.41      0.00
  -22    8   19     -2.34      0.00
  -20    8   19      1.34      0.00
  -18    8   19     -4.78      0.00
  -16    8   19      2.74      0.00
  -14    8   19     -0.96      0.00
  -12    8   19      0.55      0.00
  -10    8   19      0.58      0.00
   -8    8   19      0.76      0.00
   -6    8   19      2.03      0.00
   -4    8   19     -4.56      0.00
   -2    8   19      5.50      0.00
    0    8   19     -3.29      0.00
    2    8   19      1.79      0.00
    4    8   19      0.15      0.00
    6    8   19      1.90      0.00
    8    8   19     -3.95      0.00
   10    8   19      4.13      0.00
   12    8   19     -3.84      0.00
   14    8   19      0.06      0.00
   16    8   19     -2.00      0.00
   18    8   19      1.89      0.00
  -25    9   19      0.27      0.00
  -23    9   19     -0.90      0.00
  -21    9   19     -0.08      0.00
  -19    9   19     -1.02      0.00
  -17    9   19     -0.74      0.00
  -15    9   19     -1.05      0.00
  -13    9   19      1.16      0.00
  -11    9   19     -4.07      0.00
   -9    9   19      4.77      0.00
   -7    9   19     -2.61      0.00
   -5    9   19      3.54      0.00
   -3    9   19      0.66      0.00
   -1    9   19      0.62      0.00
    1    9   19     -0.31      0.00
    3    9   19      0.30      0.00
    5    9   19     -3.85      0.00
    7    9   19      1.99      0.00
    9    9   19     -2.31      0.00
   11    9   19     -1.83      0.00
   13    9   19      0.36      0.00
   15    9   19     -3.03      0.00
  -22   10   19     -0.90      0.00
  -20   10   19     -0.18      0.00
  -18   10   19      2.22      0.00
  -16   10   19     -0.49      0.00
  -14   10   19     -1.54      0.00
  -12   10   19     -0.99      0.00
  -10   10   19      0.97      0.00
   -8   10   19     -0.90      0.00
   -6   10   19     -0.37      0.00
   -4   10   19      3.45      0.00
   -2   10   19     -0.15      0.00
    0   10   19     -1.00      0.00
    2   10   19      1.85      0.00
    4   10   19     -2.35      0.00
    6   10   19     -1.74      0.00
    8   10   19     -1.83      0.00
   10   10   19      0.13      0.00
   12   10   19     -4.18      0.00
   14   10   19      0.26      0.00
  -19   11   19      0.69      0.00
  -17   11   19      0.55      0.00
  -15   11   19     -0.37      0.00
  -13   11   19     -0.61      0.00
  -11   11   19      2.14      0.00
   -9   11   19     -0.21      0.00
   -7   11   19      3.35      0.00
   -5   11   19     -0.77      0.00
   -3   11   19     -0.14      0.00
   -1   11   19      2.57      0.00
    1   11   19      0.61      0.00
    3   11   19     -2.38      0.00
    5   11   19      1.38      0.00
    7   11   19     -2.10      0.00
    9   11   19     -2.57      0.00
  -14   12   19      0.25      0.00
  -12   12   19      1.34      0.00
  -10   12   19      0.96      0.00
   -8   12   19      0.61      0.00
   -6   12   19      1.01      0.00
   -4   12   19      0.78      0.00
   -2   12   19     -0.43      0.00
    0   12   19      2.22      0.00
    2   12   19     -0.30      0.00
    4   12   19     -0.19      0.00
  -34    0   20      2.00      0.00
  -32    0   20      3.18      0.00
  -30    0   20     -3.70      0.00
  -28    0   20     -1.07      0.00
  -26    0   20     -1.60      0.00
  -24    0   20      2.75      0.00
  -22    0   20     -0.67      0.00
  -20    0   20     -4.91      0.00
  -18    0   20      4.80      0.00
  -16    0   20      1.19      0.00
  -14    0   20     -6.84      0.00
  -12    0   20      9.28      0.00
  -10    0   20     -6.59      0.00
   -8    0   20     10.68      0.00
   -6    0   20     -6.96      0.00
   -4    0   20     -6.29      0.00
   -2    0   20      9.64      0.00
    0    0   20     -8.58      0.00
    2    0   20     -8.74      0.00
    4    0   20     10.56      0.00
    6    0   20     -5.87      0.00
    8    0   20     -6.01      0.00
   10    0   20      5.94      0.00
   12    0   20     -0.79      0.00
   14    0   20      2.81      0.00
   16    0   20     -2.63      0.00
   18    0   20      1.84      0.00
   20    0   20     -2.30      0.00
   22    0   20      0.69      0.00
   24    0   20      0.52      0.00
  -35    1   20      0.46      0.00
  -33    1   20     -2.34      0.00
  -31    1   20      0.23      0.00
  -29    1   20     -0.65      0.00
  -27    1   20      2.11      0.00
  -25    1   20     -4.30      0.00
  -23    1   20      2.09      0.00
  -21    1   20     -3.05      0.00
  -19    1   20      1.07      0.00
  -17    1   20     -4.82      0.00
  -15    1   20      1.25      0.00
  -13    1   20      0.53      0.00
  -11    1   20      1.65      0.00
   -9    1   20     -3.57      0.00
   -7    1   20      2.15      0.00
   -5    1   20      2.27      0.00
   -3    1   20     -7.90      0.00
   -1    1   20      0.03      0.00
    1    1   20     -3.13      0.00
    3    1   20      1.80      0.00
    5    1   20     -9.21      0.00
    7    1   20      4.71      0.00
    9    1   20     -3.05      0.00
   11    1   20      1.66      0.00
   13    1   20     -1.58      0.00
   15    1   20      2.81      0.00
   17    1   20     -1.09      0.00
   19    1   20      0.07      0.00
   21    1   20      1.26      0.00
   23    1   20     -0.90      0.00
   25    1   20     -0.05      0.00
  -34    2   20     -1.15      0.00
  -32    2   20     -1.74      0.00
  -30    2   20      4.91      0.00
  -28    2   20     -3.24      0.00
  -26    2   20      3.04      0.00
  -24    2   20      1.18      0.00
  -22    2   20     -5.97      0.00
  -20    2   20      1.54      0.00
  -18    2   20     -4.08      0.00
  -16    2   20      5.18      0.00
  -14    2   20     -2.37      0.00
  -12    2   20      0.74      0.00
  -10    2   20      3.33      0.00
   -8    2   20     -1.59      0.00
   -6    2   20     -4.73      0.00
   -4    2   20     10.57      0.00
   -2    2   20    -14.34      0.00
    0    2   20      5.55      0.00
    2    2   20     -0.76      0.00
    4    2   20     -3.52      0.00
    6    2   20      0.97      0.00
    8    2   20      2.23      0.00
   10    2   20     -2.30      0.00
   12    2   20      1.09      0.00
   14    2   20     -0.21      0.00
   16    2   20     -1.42      0.00
   18    2   20      0.25      0.00
   20    2   20     -0.24      0.00
   22    2   20      1.62      0.00
   24    2   20     -0.78      0.00
  -33    3   20      2.37      0.00
  -31    3   20      0.17      0.00
  -29    3   20      0.46      0.00
  -27    3   20      2.16      0.00
  -25    3   20      1.75      0.00
  -23    3   20     -3.02      0.00
  -21    3   20     -0.28      0.00
  -19    3   20     -0.41      0.00
  -17    3   20      1.11      0.00
  -15    3   20      0.44      0.00
  -13    3   20      1.15      0.00
  -11    3   20     -1.20      0.00
   -9    3   20      4.59      0.00
   -7    3   20     -1.20      0.00
   -5    3   20     -3.54      0.00
   -3    3   20      4.26      0.00
   -1    3   20     -1.12      0.00
    1    3   20     -2.87      0.00
    3    3   20     -1.78      0.00
    5    3   20      5.31      0.00
    7    3   20     -4.09      0.00
    9    3   20     -0.42      0.00
   11    3   20      1.02      0.00
   13    3   20     -0.28      0.00
   15    3   20     -3.25      0.00
   17    3   20     -0.48      0.00
   19    3   20     -0.05      0.00
   21    3   20     -1.33      0.00
   23    3   20      2.34      0.00
  -32    4   20      0.89      0.00
  -30    4   20     -2.02      0.00
  -28    4   20      4.99      0.00
  -26    4   20     -1.54      0.00
  -24    4   20     -2.67      0.00
  -22    4   20      4.13      0.00
  -20    4   20      0.67      0.00
  -18    4   20     -0.87      0.00
  -16    4   20     -4.86      0.00
  -14    4   20      6.27      0.00
  -12    4   20     -3.12      0.00
  -10    4   20     -0.15      0.00
   -8    4   20     -1.42      0.00
   -6    4   20      8.12      0.00
   -4    4   20    -10.09      0.00
   -2    4   20      5.47      0.00
    0    4   20     -5.21      0.00
    2    4   20      4.58      0.00
    4    4   20     -4.52      0.00
    6    4   20      0.87      0.00
    8    4   20      0.97      0.00
   10    4   20      0.46      0.00
   12    4   20     -3.27      0.00
   14    4   20     -1.22      0.00
   16    4   20     -0.35      0.00
   18    4   20     -3.56      0.00
   20    4   20      1.11      0.00
   22    4   20     -1.34      0.00
  -31    5   20      0.42      0.00
  -29    5   20      0.80      0.00
  -27    5   20     -2.74      0.00
  -25    5   20      1.36      0.00
  -23    5   20      1.01      0.00
  -21    5   20     -0.45      0.00
  -19    5   20     -2.40      0.00
  -17    5   20      5.95      0.00
  -15    5   20     -4.19      0.00
  -13    5   20     -0.53      0.00
  -11    5   20      2.27      0.00
   -9    5   20      2.57      0.00
   -7    5   20     -1.01      0.00
   -5    5   20      0.72      0.00
   -3    5   20      2.27      0.00
   -1    5   20     -2.62      0.00
    1    5   20      2.28      0.00
    3    5   20     -1.18      0.00
    5    5   20      4.72      0.00
    7    5   20     -1.31      0.00
    9    5   20      1.05      0.00
   11    5   20     -0.60      0.00
   13    5   20      1.31      0.00
   15    5   20     -3.00      0.00
   17    5   20     -0.52      0.00
   19    5   20     -0.92      0.00
   21    5   20     -0.90      0.00
  -30    6   20     -0.42      0.00
  -28    6   20      0.46      0.00
  -26    6   20     -1.97      0.00
  -24    6   20     -0.39      0.00
  -22    6   20     -0.12      0.00
  -20    6   20     -1.71      0.00
  -18    6   20     -0.04      0.00
  -16    6   20     -2.68      0.00
  -14    6   20      2.60      0.00
  -12    6   20     -3.97      0.00
  -10    6   20      4.11      0.00
   -8    6   20     -2.61      0.00
   -6    6   20      4.88      0.00
   -4    6   20     -1.63      0.00
   -2    6   20      0.26      0.00
    0    6   20      0.40      0.00
    2    6   20     -1.18      0.00
    4    6   20     -0.15      0.00
    6    6   20     -1.30      0.00
    8    6   20     -0.96      0.00
   10    6   20     -1.66      0.00
   12    6   20      0.84      0.00
   14    6   20     -1.07      0.00
   16    6   20      0.91      0.00
   18    6   20     -2.38      0.00
   20    6   20      1.79      0.00
  -29    7   20      0.36      0.00
  -27    7   20      1.08      0.00
  -25    7   20      2.67      0.00
  -23    7   20     -3.07      0.00
  -21    7   20      5.18      0.00
  -19    7   20     -2.92      0.00
  -17    7   20      0.43      0.00
  -15    7   20      0.49      0.00
  -13    7   20      1.55      0.00
  -11    7   20     -2.80      0.00
   -9    7   20      1.09      0.00
   -7    7   20      2.18      0.00
   -5    7   20     -2.77      0.00
   -3    7   20      2.31      0.00
   -1    7   20     -1.68      0.00
    1    7   20      1.68      0.00
    3    7   20     -2.64      0.00
    5    7   20     -0.30      0.00
    7    7   20     -3.32      0.00
    9    7   20      4.45      0.00
   11    7   20     -5.18      0.00
   13    7   20      2.25      0.00
   15    7   20     -2.29      0.00
   17    7   20     -0.31      0.00
   19    7   20     -2.70      0.00
  -28    8   20      0.13      0.00
  -26    8   20      1.23      0.00
  -24    8   20      1.48      0.00
  -22    8   20     -0.05      0.00
  -20    8   20      1.17      0.00
  -18    8   20      1.50      0.00
  -16    8   20      0.77      0.00
  -14    8   20     -1.46      0.00
  -12    8   20     -0.03      0.00
  -10    8   20      1.82      0.00
   -8    8   20     -2.79      0.00
   -6    8   20      0.30      0.00
   -4    8   20      1.25      0.00
   -2    8   20      2.17      0.00
    0    8   20     -0.67      0.00
    2    8   20      1.39      0.00
    4    8   20     -1.92      0.00
    6    8   20      2.34      0.00
    8    8   20     -1.82      0.00
   10    8   20      0.69      0.00
   12    8   20      2.40      0.00
   14    8   20     -1.10      0.00
   16    8   20      0.32      0.00
   18    8   20     -1.26      0.00
  -25    9   20     -0.54      0.00
  -23    9   20      0.43      0.00
  -21    9   20     -0.72      0.00
  -19    9   20      2.96      0.00
  -17    9   20     -2.41      0.00
  -15    9   20      1.57      0.00
  -13    9   20      0.17      0.00
  -11    9   20     -1.27      0.00
   -9    9   20     -2.95      0.00
   -7    9   20     -0.96      0.00
   -5    9   20      3.45      0.00
   -3    9   20     -3.25      0.00
   -1    9   20      1.83      0.00
    1    9   20      1.64      0.00
    3    9   20     -0.36      0.00
    5    9   20     -0.60      0.00
    7    9   20      0.64      0.00
    9    9   20     -0.75      0.00
   11    9   20      1.06      0.00
   13    9   20      0.78      0.00
   15    9   20      0.71      0.00
  -22   10   20     -0.49      0.00
  -20   10   20     -0.12      0.00
  -18   10   20      1.00      0.00
  -16   10   20      1.17      0.00
  -14   10   20     -1.20      0.00
  -12   10   20      3.30      0.00
  -10   10   20     -3.00      0.00
   -8   10   20      3.17      0.00
   -6   10   20     -2.65      0.00
   -4   10   20      1.72      0.00
   -2   10   20      0.26      0.00
    0   10   20     -0.40      0.00
    2   10   20     -1.70      0.00
    4   10   20      3.70      0.00
    6   10   20     -2.81      0.00
    8   10   20      1.52      0.00
   10   10   20      0.57      0.00
   12   10   20      0.11      0.00
  -19   11   20     -1.55      0.00
  -17   11   20     -0.83      0.00
  -15   11   20      1.16      0.00
  -13   11   20     -1.08      0.00
  -11   11   20     -0.18      0.00
   -9   11   20      1.50      0.00
   -7   11   20      1.70      0.00
   -5   11   20     -0.50      0.00
   -3   11   20      0.34      0.00
   -1   11   20      0.45      0.00
    1   11   20     -2.76      0.00
    3   11   20      0.20      0.00
    5   11   20     -0.66      0.00
    7   11   20      0.58      0.00
    9   11   20     -1.63      0.00
  -12   12   20     -0.38      0.00
  -10   12   20      0.21      0.00
   -8   12   20      0.21      0.00
   -6   12   20      0.91      0.00
   -4   12   20      0.83      0.00
   -2   12   20     -1.08      0.00
    0   12   20      0.55      0.00
    2   12   20      0.42      0.00
  -35    1   21     -1.47      0.00
  -33    1   21      0.38      0.00
  -31    1   21      5.33      0.00
  -29    1   21     -1.52      0.00
  -27    1   21     -0.04      0.00
  -25    1   21      0.86      0.00
  -23    1   21     -0.90      0.00
  -21    1   21      4.26      0.00
  -19    1   21     -5.66      0.00
  -17    1   21      2.86      0.00
  -15    1   21      2.34      0.00
  -13    1   21     -3.65      0.00
  -11    1   21      7.02      0.00
   -9    1   21     -5.76      0.00
   -7    1   21      4.19      0.00
   -5    1   21      5.45      0.00
   -3    1   21     -9.80      0.00
   -1    1   21      8.60      0.00
    1    1   21      5.36      0.00
    3    1   21     -8.13      0.00
    5    1   21      8.18      0.00
    7    1   21      3.77      0.00
    9    1   21     -2.06      0.00
   11    1   21      3.25      0.00
   13    1   21      0.71      0.00
   15    1   21      1.62      0.00
   17    1   21     -0.73      0.00
   19    1   21      0.78      0.00
   21    1   21     -2.14      0.00
   23    1   21     -1.59      0.00
  -34    2   21      3.95      0.00
  -32    2   21      0.90      0.00
  -30    2   21      0.26      0.00
  -28    2   21      0.23      0.00
  -26    2   21      3.66      0.00
  -24    2   21     -4.17      0.00
  -22    2   21      2.73      0.00
  -20    2   21     -0.51      0.00
  -18    2   21      6.01      0.00
  -16    2   21     -2.75      0.00
  -14    2   21      1.43      0.00
  -12    2   21     -0.86      0.00
  -10    2   21      5.89      0.00
   -8    2   21     -5.55      0.00
   -6    2   21      1.46      0.00
   -4    2   21      6.33      0.00
   -2    2   21     -2.87      0.00
    0    2   21     -0.14      0.00
    2    2   21      0.35      0.00
    4    2   21      9.23      0.00
    6    2   21     -7.94      0.00
    8    2   21      5.87      0.00
   10    2   21      1.26      0.00
   12    2   21      3.54      0.00
   14    2   21     -2.89      0.00
   16    2   21      2.00      0.00
   18    2   21     -1.72      0.00
   20    2   21     -1.91      0.00
   22    2   21      0.84      0.00
   24    2   21     -0.83      0.00
  -33    3   21      1.61      0.00
  -31    3   21     -2.61      0.00
  -29    3   21      5.35      0.00
  -27    3   21     -3.38      0.00
  -25    3   21     -1.11      0.00
  -23    3   21      4.22      0.00
  -21    3   21     -1.66      0.00
  -19    3   21      2.06      0.00
  -17    3   21     -2.43      0.00
  -15    3   21      5.13      0.00
  -13    3   21     -5.83      0.00
  -11    3   21     -2.98      0.00
   -9    3   21     -1.66      0.00
   -7    3   21      7.32      0.00
   -5    3   21    -12.20      0.00
   -3    3   21     11.50      0.00
   -1    3   21     -9.89      0.00
    1    3   21      4.62      0.00
    3    3   21     -4.69      0.00
    5    3   21      0.18      0.00
    7    3   21     -1.99      0.00
    9    3   21      1.22      0.00
   11    3   21     -2.10      0.00
   13    3   21      0.56      0.00
   15    3   21      0.66      0.00
   17    3   21     -3.84      0.00
   19    3   21      0.75      0.00
   21    3   21     -1.02      0.00
   23    3   21      2.13      0.00
  -32    4   21      1.34      0.00
  -30    4   21      0.92      0.00
  -28    4   21     -2.14      0.00
  -26    4   21      2.18      0.00
  -24    4   21     -0.36      0.00
  -22    4   21     -0.84      0.00
  -20    4   21     -1.23      0.00
  -18    4   21      5.62      0.00
  -16    4   21     -3.96      0.00
  -14    4   21      0.18      0.00
  -12    4   21     -1.10      0.00
  -10    4   21     -1.09      0.00
   -8    4   21     -2.76      0.00
   -6    4   21      1.41      0.00
   -4    4   21     -1.58      0.00
   -2    4   21      0.04      0.00
    0    4   21      2.17      0.00
    2    4   21     -0.65      0.00
    4    4   21      0.69      0.00
    6    4   21      0.10      0.00
    8    4   21      0.93      0.00
   10    4   21     -2.68      0.00
   12    4   21      1.53      0.00
   14    4   21     -1.43      0.00
   16    4   21     -0.13      0.00
   18    4   21     -2.33      0.00
   20    4   21      1.42      0.00
   22    4   21     -0.45      0.00
  -31    5   21      1.30      0.00
  -29    5   21     -1.04      0.00
  -27    5   21     -0.32      0.00
  -25    5   21      1.78      0.00
  -23    5   21     -3.83      0.00
  -21    5   21     -1.32      0.00
  -19    5   21      1.45      0.00
  -17    5   21     -0.96      0.00
  -15    5   21     -2.52      0.00
  -13    5   21      1.13      0.00
  -11    5   21      3.36      0.00
   -9    5   21     -3.52      0.00
   -7    5   21     -0.81      0.00
   -5    5   21      3.53      0.00
   -3    5   21     -2.37      0.00
   -1    5   21      2.49      0.00
    1    5   21     -0.55      0.00
    3    5   21      3.24      0.00
    5    5   21     -0.78      0.00
    7    5   21     -2.29      0.00
    9    5   21     -0.52      0.00
   11    5   21      1.67      0.00
   13    5   21     -1.05      0.00
   15    5   21      1.06      0.00
   17    5   21      1.02      0.00
   19    5   21      0.20      0.00
   21    5   21     -0.16      0.00
  -30    6   21     -0.21      0.00
  -28    6   21      1.21      0.00
  -26    6   21      0.09      0.00
  -24    6   21     -1.36      0.00
  -22    6   21      3.41      0.00
  -20    6   21     -2.76      0.00
  -18    6   21     -3.65      0.00
  -16    6   21      5.28      0.00
  -14    6   21     -0.72      0.00
  -12    6   21     -1.94      0.00
  -10    6   21      1.79      0.00
   -8    6   21      3.77      0.00
   -6    6   21     -2.90      0.00
   -4    6   21      0.23      0.00
   -2    6   21      0.59      0.00
    0    6   21      0.00      0.00
    2    6   21     -1.34      0.00
    4    6   21     -1.53      0.00
    6    6   21     -1.51      0.00
    8    6   21      0.74      0.00
   10    6   21     -3.47      0.00
   12    6   21      2.02      0.00
   14    6   21      0.79      0.00
   16    6   21     -0.74      0.00
   18    6   21     -0.23      0.00
   20    6   21      0.42      0.00
  -29    7   21     -0.72      0.00
  -27    7   21      2.99      0.00
  -25    7   21     -0.28      0.00
  -23    7   21     -0.23      0.00
  -21    7   21      1.37      0.00
  -19    7   21      2.43      0.00
  -17    7   21      0.54      0.00
  -15    7   21     -1.64      0.00
  -13    7   21      3.87      0.00
  -11    7   21     -0.97      0.00
   -9    7   21      1.84      0.00
   -7    7   21     -0.33      0.00
   -5    7   21      3.77      0.00
   -3    7   21     -1.16      0.00
   -1    7   21     -1.06      0.00
    1    7   21      0.29      0.00
    3    7   21     -0.93      0.00
    5    7   21     -0.47      0.00
    7    7   21     -0.03      0.00
    9    7   21      0.21      0.00
   11    7   21      2.39      0.00
   13    7   21      0.46      0.00
   15    7   21     -0.11      0.00
   17    7   21     -0.24      0.00
   19    7   21     -1.56      0.00
  -28    8   21     -0.98      0.00
  -26    8   21     -2.32      0.00
  -24    8   21      2.77      0.00
  -22    8   21     -3.12      0.00
  -20    8   21      4.12      0.00
  -18    8   21     -2.41      0.00
  -16    8   21      2.48      0.00
  -14    8   21     -2.22      0.00
  -12    8   21      0.17      0.00
  -10    8   21     -1.85      0.00
   -8    8   21      1.78      0.00
   -6    8   21      1.34      0.00
   -4    8   21     -3.83      0.00
   -2    8   21      2.07      0.00
    0    8   21     -1.10      0.00
    2    8   21     -0.96      0.00
    4    8   21     -1.32      0.00
    6    8   21      1.76      0.00
    8    8   21     -3.18      0.00
   10    8   21      4.41      0.00
   12    8   21     -1.29      0.00
   14    8   21      3.48      0.00
   16    8   21     -1.26      0.00
  -25    9   21     -0.91      0.00
  -23    9   21      0.11      0.00
  -21    9   21      0.82      0.00
  -19    9   21      1.05      0.00
  -17    9   21     -0.09      0.00
  -15    9   21     -1.00      0.00
  -13    9   21      2.77      0.00
  -11    9   21     -3.43      0.00
   -9    9   21      3.41      0.00
   -7    9   21     -3.73      0.00
   -5    9   21      0.31      0.00
   -3    9   21     -3.41      0.00
   -1    9   21      1.04      0.00
    1    9   21     -2.00      0.00
    3    9   21      3.50      0.00
    5    9   21     -2.96      0.00
    7    9   21      3.76      0.00
    9    9   21     -1.08      0.00
   11    9   21      0.41      0.00
   13    9   21      1.18      0.00
   15    9   21      1.01      0.00
  -22   10   21     -0.08      0.00
  -20   10   21     -0.84      0.00
  -18   10   21      0.29      0.00
  -16   10   21      0.34      0.00
  -14   10   21     -1.04      0.00
  -12   10   21      1.17      0.00
  -10   10   21      0.76      0.00
   -8   10   21     -0.39      0.00
   -6   10   21     -2.67      0.00
   -4   10   21      1.20      0.00
   -2   10   21     -1.53      0.00
    0   10   21     -2.47      0.00
    2   10   21      1.86      0.00
    4   10   21      0.88      0.00
    6   10   21      1.17      0.00
    8   10   21     -0.48      0.00
   10   10   21      3.37      0.00
   12   10   21     -0.76      0.00
  -17   11   21      0.32      0.00
  -15   11   21     -0.20      0.00
  -13   11   21     -1.65      0.00
  -11   11   21     -0.78      0.00
   -9   11   21     -2.69      0.00
   -7   11   21      0.58      0.00
   -5   11   21     -0.76      0.00
   -3   11   21     -1.29      0.00
   -1   11   21     -0.48      0.00
    1   11   21      0.61      0.00
    3   11   21     -1.50      0.00
    5   11   21      2.14      0.00
    7   11   21      1.10      0.00
  -10   12   21     -1.26      0.00
   -8   12   21     -1.33      0.00
   -6   12   21     -0.08      0.00
   -4   12   21      0.06      0.00
   -2   12   21     -0.81      0.00
    0   12   21     -0.52      0.00
  -34    0   22     -0.48      0.00
  -32    0   22      2.83      0.00
  -30    0   22     -1.12      0.00
  -28    0   22     -0.94      0.00
  -26    0   22      2.73      0.00
  -24    0   22     -1.92      0.00
  -22    0   22      3.12      0.00
  -20    0   22     -7.47      0.00
  -18    0   22      5.29      0.00
  -16    0   22      2.17      0.00
  -14    0   22     -6.61      0.00
  -12    0   22      3.37      0.00
  -10    0   22     -6.92      0.00
   -8    0   22      5.05      0.00
   -6    0   22      0.69      0.00
   -4    0   22     -4.99      0.00
   -2    0   22     10.16      0.00
    0    0   22      6.37      0.00
    2    0   22    -12.38      0.00
    4    0   22     13.19      0.00
    6    0   22     -0.53      0.00
    8    0   22     -1.80      0.00
   10    0   22      2.12      0.00
   12    0   22      0.26      0.00
   14    0   22     -0.05      0.00
   16    0   22     -0.94      0.00
   18    0   22      2.65      0.00
   20    0   22     -0.42      0.00
   22    0   22      2.07      0.00
   24    0   22      0.19      0.00
  -35    1   22      1.82      0.00
  -33    1   22     -0.93      0.00
  -31    1   22     -0.68      0.00
  -29    1   22      1.31      0.00
  -27    1   22      1.64      0.00
  -25    1   22     -4.68      0.00
  -23    1   22      3.41      0.00
  -21    1   22      0.63      0.00
  -19    1   22      3.83      0.00
  -17    1   22     -3.79      0.00
  -15    1   22      2.51      0.00
  -13    1   22     -1.77      0.00
  -11    1   22      1.94      0.00
   -9    1   22     -6.10      0.00
   -7    1   22      4.33      0.00
   -5    1   22      1.13      0.00
   -3    1   22      0.47      0.00
   -1    1   22      1.56      0.00
    1    1   22      1.12      0.00
    3    1   22      3.89      0.00
    5    1   22     -4.68      0.00
    7    1   22      6.35      0.00
    9    1   22     -0.58      0.00
   11    1   22      1.92      0.00
   13    1   22     -3.07      0.00
   15    1   22      1.91      0.00
   17    1   22     -1.22      0.00
   19    1   22      0.84      0.00
   21    1   22     -0.01      0.00
   23    1   22      0.31      0.00
  -34    2   22      1.05      0.00
  -32    2   22     -2.78      0.00
  -30    2   22      3.49      0.00
  -28    2   22     -4.45      0.00
  -26    2   22     -1.48      0.00
  -24    2   22      4.57      0.00
  -22    2   22     -0.69      0.00
  -20    2   22      4.63      0.00
  -18    2   22     -2.63      0.00
  -16    2   22      1.57      0.00
  -14    2   22     -1.69      0.00
  -12    2   22     -2.94      0.00
  -10    2   22      3.31      0.00
   -8    2   22      0.89      0.00
   -6    2   22     -7.56      0.00
   -4    2   22     12.39      0.00
   -2    2   22    -10.04      0.00
    0    2   22      1.73      0.00
    2    2   22      0.63      0.00
    4    2   22     -3.35      0.00
    6    2   22     -0.79      0.00
    8    2   22      4.03      0.00
   10    2   22     -2.06      0.00
   12    2   22      0.38      0.00
   14    2   22     -0.18      0.00
   16    2   22     -0.15      0.00
   18    2   22      0.15      0.00
   20    2   22     -0.87      0.00
   22    2   22     -0.54      0.00
  -33    3   22      0.94      0.00
  -31    3   22     -0.50      0.00
  -29    3   22     -3.62      0.00
  -27    3   22     -0.35      0.00
  -25    3   22      2.43      0.00
  -23    3   22     -0.03      0.00
  -21    3   22      0.73      0.00
  -19    3   22      0.28      0.00
  -17    3   22     -0.22      0.00
  -15    3   22     -0.67      0.00
  -13    3   22      0.37      0.00
  -11    3   22     -2.31      0.00
   -9    3   22      3.70      0.00
   -7    3   22     -0.95      0.00
   -5    3   22     -2.25      0.00
   -3    3   22      2.81      0.00
   -1    3   22      0.28      0.00
    1    3   22     -1.47      0.00
    3    3   22     -3.24      0.00
    5    3   22      6.01      0.00
    7    3   22     -2.16      0.00
    9    3   22     -0.29      0.00
   11    3   22      1.23      0.00
   13    3   22      1.79      0.00
   15    3   22     -0.85      0.00
   17    3   22      0.52      0.00
   19    3   22      1.75      0.00
   21    3   22     -2.09      0.00
   23    3   22      0.73      0.00
  -32    4   22      0.45      0.00
  -30    4   22     -3.75      0.00
  -28    4   22      2.76      0.00
  -26    4   22      1.83      0.00
  -24    4   22     -3.13      0.00
  -22    4   22      0.90      0.00
  -20    4   22      1.31      0.00
  -18    4   22     -1.78      0.00
  -16    4   22     -3.03      0.00
  -14    4   22      4.36      0.00
  -12    4   22      1.55      0.00
  -10    4   22     -2.82      0.00
   -8    4   22     -2.87      0.00
   -6    4   22      9.84      0.00
   -4    4   22     -8.79      0.00
   -2    4   22      6.52      0.00
    0    4   22     -3.46      0.00
    2    4   22      5.87      0.00
    4    4   22     -3.25      0.00
    6    4   22      0.01      0.00
    8    4   22      0.39      0.00
   10    4   22      3.17      0.00
   12    4   22     -1.24      0.00
   14    4   22      1.70      0.00
   16    4   22      3.09      0.00
   18    4   22     -1.12      0.00
   20    4   22      1.31      0.00
   22    4   22      0.23      0.00
  -31    5   22     -0.74      0.00
  -29    5   22      1.50      0.00
  -27    5   22      0.99      0.00
  -25    5   22      2.73      0.00
  -23    5   22      1.38      0.00
  -21    5   22     -0.76      0.00
  -19    5   22     -4.71      0.00
  -17    5   22      6.78      0.00
  -15    5   22     -4.84      0.00
  -13    5   22      0.61      0.00
  -11    5   22     -0.75      0.00
   -9    5   22      3.85      0.00
   -7    5   22     -5.70      0.00
   -5    5   22      2.10      0.00
   -3    5   22     -0.24      0.00
   -1    5   22      0.14      0.00
    1    5   22     -1.69      0.00
    3    5   22     -2.32      0.00
    5    5   22     -1.35      0.00
    7    5   22     -2.04      0.00
    9    5   22     -0.61      0.00
   11    5   22     -0.72      0.00
   13    5   22      2.23      0.00
   15    5   22     -1.42      0.00
   17    5   22      2.49      0.00
   19    5   22     -1.65      0.00
   21    5   22      0.70      0.00
  -30    6   22     -0.10      0.00
  -28    6   22      3.57      0.00
  -26    6   22     -2.01      0.00
  -24    6   22      3.32      0.00
  -22    6   22      0.40      0.00
  -20    6   22      1.42      0.00
  -18    6   22     -0.16      0.00
  -16    6   22      0.16      0.00
  -14    6   22      1.75      0.00
  -12    6   22     -1.59      0.00
  -10    6   22      3.04      0.00
   -8    6   22     -3.09      0.00
   -6    6   22      1.52      0.00
   -4    6   22     -0.52      0.00
   -2    6   22      0.18      0.00
    0    6   22     -0.84      0.00
    2    6   22      0.20      0.00
    4    6   22     -1.78      0.00
    6    6   22      2.38      0.00
    8    6   22     -1.93      0.00
   10    6   22      0.76      0.00
   12    6   22     -0.32      0.00
   14    6   22     -0.26      0.00
   16    6   22      0.22      0.00
   18    6   22     -0.82      0.00
   20    6   22      0.67      0.00
  -29    7   22     -2.15      0.00
  -27    7   22     -2.06      0.00
  -25    7   22      2.25      0.00
  -23    7   22     -5.63      0.00
  -21    7   22      3.19      0.00
  -19    7   22     -1.56      0.00
  -17    7   22     -1.25      0.00
  -15    7   22     -0.68      0.00
  -13    7   22      2.63      0.00
  -11    7   22     -2.65      0.00
   -9    7   22      1.06      0.00
   -7    7   22      1.69      0.00
   -5    7   22     -0.92      0.00
   -3    7   22      0.25      0.00
   -1    7   22     -1.63      0.00
    1    7   22      0.15      0.00
    3    7   22     -0.16      0.00
    5    7   22      1.77      0.00
    7    7   22     -3.05      0.00
    9    7   22      4.96      0.00
   11    7   22     -3.74      0.00
   13    7   22      2.57      0.00
   15    7   22     -0.52      0.00
   17    7   22      2.82      0.00
  -26    8   22     -0.84      0.00
  -24    8   22      0.59      0.00
  -22    8   22     -2.11      0.00
  -20    8   22     -2.56      0.00
  -18    8   22      0.95      0.00
  -16    8   22     -0.33      0.00
  -14    8   22     -1.60      0.00
  -12    8   22     -0.92      0.00
  -10    8   22      3.62      0.00
   -8    8   22     -1.49      0.00
   -6    8   22      0.12      0.00
   -4    8   22     -1.35      0.00
   -2    8   22      0.10      0.00
    0    8   22     -4.27      0.00
    2    8   22      1.41      0.00
    4    8   22     -2.23      0.00
    6    8   22      1.79      0.00
    8    8   22     -1.31      0.00
   10    8   22     -0.70      0.00
   12    8   22     -0.40      0.00
   14    8   22     -0.39      0.00
   16    8   22      0.28      0.00
  -25    9   22     -0.66      0.00
  -23    9   22      1.57      0.00
  -21    9   22     -1.80      0.00
  -19    9   22      0.83      0.00
  -17    9   22     -2.04      0.00
  -15    9   22     -0.06      0.00
  -13    9   22     -0.10      0.00
  -11    9   22      1.58      0.00
   -9    9   22      0.58      0.00
   -7    9   22      0.74      0.00
   -5    9   22      1.51      0.00
   -3    9   22     -2.85      0.00
   -1    9   22     -1.58      0.00
    1    9   22      0.38      0.00
    3    9   22     -1.44      0.00
    5    9   22     -0.30      0.00
    7    9   22      0.85      0.00
    9    9   22     -0.04      0.00
   11    9   22     -0.31      0.00
   13    9   22     -0.87      0.00
  -22   10   22      0.19      0.00
  -20   10   22     -0.28      0.00
  -18   10   22      0.64      0.00
  -16   10   22     -1.50      0.00
  -14   10   22     -3.38      0.00
  -12   10   22      1.67      0.00
  -10   10   22     -1.78      0.00
   -8   10   22      2.85      0.00
   -6   10   22     -1.96      0.00
   -4   10   22      0.16      0.00
   -2   10   22     -1.27      0.00
    0   10   22      1.62      0.00
    2   10   22     -3.74      0.00
    4   10   22      2.25      0.00
    6   10   22     -1.65      0.00
    8   10   22      1.82      0.00
   10   10   22     -1.31      0.00
  -17   11   22     -1.64      0.00
  -15   11   22      1.41      0.00
  -13   11   22     -1.32      0.00
  -11   11   22     -0.15      0.00
   -9   11   22     -0.70      0.00
   -7   11   22      0.84      0.00
   -5   11   22     -1.95      0.00
   -3   11   22     -0.02      0.00
   -1   11   22      0.73      0.00
    1   11   22      0.40      0.00
    3   11   22      0.73      0.00
    5   11   22      0.22      0.00
   -8   12   22     -0.73      0.00
   -6   12   22     -0.63      0.00
   -4   12   22      0.06      0.00
   -2   12   22     -1.20      0.00
  -33    1   23     -3.54      0.00
  -31    1   23      1.64      0.00
  -29    1   23     -0.67      0.00
  -27    1   23     -2.80      0.00
  -25    1   23      2.60      0.00
  -23    1   23     -3.49      0.00
  -21    1   23      5.34      0.00
  -19    1   23     -5.74      0.00
  -17    1   23      1.22      0.00
  -15    1   23      1.43      0.00
  -13    1   23     -5.39      0.00
  -11    1   23      1.63      0.00
   -9    1   23     -1.79      0.00
   -7    1   23     -1.07      0.00
   -5    1   23      5.53      0.00
   -3    1   23     -9.19      0.00
   -1    1   23     -0.89      0.00
    1    1   23      6.85      0.00
    3    1   23    -12.61      0.00
    5    1   23      2.38      0.00
    7    1   23      0.42      0.00
    9    1   23     -2.72      0.00
   11    1   23      0.09      0.00
   13    1   23      0.34      0.00
   15    1   23      0.60      0.00
   17    1   23     -0.72      0.00
   19    1   23      1.69      0.00
   21    1   23      0.54      0.00
   23    1   23      2.28      0.00
  -34    2   23      0.32      0.00
  -32    2   23     -0.84      0.00
  -30    2   23     -3.49      0.00
  -28    2   23      0.91      0.00
  -26    2   23      3.32      0.00
  -24    2   23     -4.12      0.00
  -22    2   23      0.26      0.00
  -20    2   23     -2.32      0.00
  -18    2   23      1.88      0.00
  -16    2   23     -4.55      0.00
  -14    2   23      0.93      0.00
  -12    2   23     -3.64      0.00
  -10    2   23      7.61      0.00
   -8    2   23     -6.59      0.00
   -6    2   23      1.89      0.00
   -4    2   23      1.41      0.00
   -2    2   23      2.13      0.00
    0    2   23     -2.26      0.00
    2    2   23     -2.37      0.00
    4    2   23      5.81      0.00
    6    2   23     -6.44      0.00
    8    2   23      0.56      0.00
   10    2   23     -1.09      0.00
   12    2   23      2.22      0.00
   14    2   23     -2.94      0.00
   16    2   23      3.17      0.00
   18    2   23      1.20      0.00
   20    2   23      1.38      0.00
   22    2   23      0.85      0.00
  -33    3   23      1.05      0.00
  -31    3   23     -3.36      0.00
  -29    3   23      4.09      0.00
  -27    3   23     -1.85      0.00
  -25    3   23     -3.01      0.00
  -23    3   23      2.86      0.00
  -21    3   23     -0.19      0.00
  -19    3   23     -4.09      0.00
  -17    3   23     -2.39      0.00
  -15    3   23      3.61      0.00
  -13    3   23      2.78      0.00
  -11    3   23     -2.16      0.00
   -9    3   23      0.66      0.00
   -7    3   23      8.72      0.00
   -5    3   23    -10.76      0.00
   -3    3   23     12.63      0.00
   -1    3   23     -2.12      0.00
    1    3   23      6.01      0.00
    3    3   23     -1.36      0.00
    5    3   23      4.08      0.00
    7    3   23     -1.29      0.00
    9    3   23      3.29      0.00
   11    3   23     -3.07      0.00
   13    3   23      1.41      0.00
   15    3   23      1.26      0.00
   17    3   23      0.77      0.00
   19    3   23      1.39      0.00
   21    3   23     -1.22      0.00
  -32    4   23     -0.53      0.00
  -30    4   23      1.55      0.00
  -28    4   23     -1.08      0.00
  -26    4   23      0.63      0.00
  -24    4   23      1.37      0.00
  -22    4   23      1.29      0.00
  -20    4   23     -4.26      0.00
  -18    4   23      3.06      0.00
  -16    4   23     -3.71      0.00
  -14    4   23      2.28      0.00
  -12    4   23      0.22      0.00
  -10    4   23      3.13      0.00
   -8    4   23     -2.60      0.00
   -6    4   23      4.60      0.00
   -4    4   23     -1.86      0.00
   -2    4   23      2.84      0.00
    0    4   23     -1.11      0.00
    2    4   23      0.83      0.00
    4    4   23     -2.36      0.00
    6    4   23      0.61      0.00
    8    4   23      1.02      0.00
   10    4   23     -2.06      0.00
   12    4   23      1.05      0.00
   14    4   23     -0.77      0.00
   16    4   23      2.19      0.00
   18    4   23     -2.79      0.00
   20    4   23      1.36      0.00
  -31    5   23     -0.09      0.00
  -29    5   23      0.70      0.00
  -27    5   23     -2.54      0.00
  -25    5   23      4.90      0.00
  -23    5   23     -0.64      0.00
  -21    5   23      0.20      0.00
  -19    5   23      1.93      0.00
  -17    5   23      1.02      0.00
  -15    5   23     -1.86      0.00
  -13    5   23     -1.25      0.00
  -11    5   23      2.57      0.00
   -9    5   23     -2.08      0.00
   -7    5   23     -1.87      0.00
   -5    5   23      4.81      0.00
   -3    5   23     -3.00      0.00
   -1    5   23     -0.32      0.00
    1    5   23     -1.57      0.00
    3    5   23     -0.37      0.00
    5    5   23      1.74      0.00
    7    5   23     -2.28      0.00
    9    5   23      0.28      0.00
   11    5   23      0.64      0.00
   13    5   23     -1.91      0.00
   15    5   23     -2.15      0.00
   17    5   23      0.34      0.00
   19    5   23     -0.64      0.00
  -30    6   23     -2.01      0.00
  -28    6   23     -1.13      0.00
  -26    6   23      0.25      0.00
  -24    6   23     -3.39      0.00
  -22    6   23      3.04      0.00
  -20    6   23      0.38      0.00
  -18    6   23     -4.51      0.00
  -16    6   23      4.21      0.00
  -14    6   23     -0.95      0.00
  -12    6   23     -3.78      0.00
  -10    6   23     -2.38      0.00
   -8    6   23      4.01      0.00
   -6    6   23     -3.68      0.00
   -4    6   23      0.30      0.00
   -2    6   23      0.03      0.00
    0    6   23      1.95      0.00
    2    6   23     -0.59      0.00
    4    6   23      1.61      0.00
    6    6   23      0.08      0.00
    8    6   23      3.85      0.00
   10    6   23     -2.95      0.00
   12    6   23     -0.61      0.00
   14    6   23     -0.10      0.00
   16    6   23     -0.76      0.00
   18    6   23      0.54      0.00
  -29    7   23     -3.23      0.00
  -27    7   23      2.73      0.00
  -25    7   23     -1.82      0.00
  -23    7   23     -1.98      0.00
  -21    7   23     -2.05      0.00
  -19    7   23      3.29      0.00
  -17    7   23     -3.09      0.00
  -15    7   23     -2.17      0.00
  -13    7   23      1.82      0.00
  -11    7   23     -0.35      0.00
   -9    7   23     -2.87      0.00
   -7    7   23     -2.25      0.00
   -5    7   23      1.41      0.00
   -3    7   23     -0.20      0.00
   -1    7   23     -1.17      0.00
    1    7   23      1.02      0.00
    3    7   23      1.27      0.00
    5    7   23     -0.95      0.00
    7    7   23      1.72      0.00
    9    7   23     -2.01      0.00
   11    7   23     -0.99      0.00
   13    7   23     -1.80      0.00
   15    7   23      0.27      0.00
   17    7   23      0.46      0.00
  -26    8   23     -2.02      0.00
  -24    8   23      4.42      0.00
  -22    8   23     -3.18      0.00
  -20    8   23      0.77      0.00
  -18    8   23     -0.89      0.00
  -16    8   23      2.70      0.00
  -14    8   23     -0.98      0.00
  -12    8   23      3.25      0.00
  -10    8   23     -2.47      0.00
   -8    8   23      0.62      0.00
   -6    8   23      0.38      0.00
   -4    8   23      0.71      0.00
   -2    8   23      0.34      0.00
    0    8   23      0.85      0.00
    2    8   23     -0.08      0.00
    4    8   23      0.71      0.00
    6    8   23      1.68      0.00
    8    8   23     -2.56      0.00
   10    8   23      1.78      0.00
   12    8   23     -3.39      0.00
   14    8   23      0.55      0.00
  -23    9   23      0.89      0.00
  -21    9   23     -1.00      0.00
  -19    9   23     -0.11      0.00
  -17    9   23      0.30      0.00
  -15    9   23      0.27      0.00
  -13    9   23      2.16      0.00
  -11    9   23     -2.91      0.00
   -9    9   23      2.76      0.00
   -7    9   23     -0.82      0.00
   -5    9   23      3.41      0.00
   -3    9   23     -0.70      0.00
   -1    9   23      3.10      0.00
    1    9   23     -3.63      0.00
    3    9   23      2.96      0.00
    5    9   23     -3.09      0.00
    7    9   23      2.63      0.00
    9    9   23     -1.87      0.00
   11    9   23      1.85      0.00
   13    9   23     -1.36      0.00
  -20   10   23     -0.59      0.00
  -18   10   23     -0.12      0.00
  -16   10   23      2.73      0.00
  -14   10   23     -1.46      0.00
  -12   10   23      0.05      0.00
  -10   10   23      0.62      0.00
   -8   10   23      1.16      0.00
   -6   10   23     -1.50      0.00
   -4   10   23      2.55      0.00
   -2   10   23      1.42      0.00
    0   10   23     -0.45      0.00
    2   10   23     -0.22      0.00
    4   10   23     -0.25      0.00
    6   10   23      0.50      0.00
    8   10   23     -1.94      0.00
   10   10   23      0.90      0.00
  -17   11   23      1.07      0.00
  -15   11   23      1.42      0.00
  -13   11   23      1.21      0.00
  -11   11   23      1.76      0.00
   -9   11   23      0.38      0.00
   -7   11   23      1.24      0.00
   -5   11   23     -0.38      0.00
   -3   11   23     -0.16      0.00
   -1   11   23      0.49      0.00
    1   11   23      1.85      0.00
    3   11   23     -1.71      0.00
    5   11   23     -0.43      0.00
  -34    0   24     -1.65      0.00
  -32    0   24      3.08      0.00
  -30    0   24     -0.31      0.00
  -28    0   24     -5.01      0.00
  -26    0   24      5.06      0.00
  -24    0   24     -1.46      0.00
  -22    0   24      6.34      0.00
  -20    0   24     -6.99      0.00
  -18    0   24      4.30      0.00
  -16    0   24      0.53      0.00
  -14    0   24     -3.23      0.00
  -12    0   24      3.33      0.00
  -10    0   24      1.82      0.00
   -8    0   24     -1.21      0.00
   -6    0   24      2.45      0.00
   -4    0   24     -7.20      0.00
   -2    0   24     -1.58      0.00
    0    0   24      6.96      0.00
    2    0   24    -14.11      0.00
    4    0   24      8.84      0.00
    6    0   24     -2.35      0.00
    8    0   24     -1.40      0.00
   10    0   24     -0.63      0.00
   12    0   24      0.74      0.00
   14    0   24      0.74      0.00
   16    0   24     -1.00      0.00
   18    0   24     -1.61      0.00
   20    0   24     -3.05      0.00
   22    0   24     -0.51      0.00
  -33    1   24     -0.01      0.00
  -31    1   24     -2.41      0.00
  -29    1   24      2.09      0.00
  -27    1   24      2.79      0.00
  -25    1   24     -2.54      0.00
  -23    1   24      0.85      0.00
  -21    1   24     -0.60      0.00
  -19    1   24      1.62      0.00
  -17    1   24     -4.13      0.00
  -15    1   24      1.93      0.00
  -13    1   24     -0.53      0.00
  -11    1   24      5.43      0.00
   -9    1   24     -6.48      0.00
   -7    1   24      4.82      0.00
   -5    1   24     -2.01      0.00
   -3    1   24      0.78      0.00
   -1    1   24     -3.03      0.00
    1    1   24      2.38      0.00
    3    1   24      2.65      0.00
    5    1   24     -4.13      0.00
    7    1   24      0.20      0.00
    9    1   24     -1.48      0.00
   11    1   24      1.32      0.00
   13    1   24     -1.04      0.00
   15    1   24      2.78      0.00
   17    1   24     -1.61      0.00
   19    1   24      0.53      0.00
   21    1   24     -1.58      0.00
  -34    2   24      1.18      0.00
  -32    2   24     -2.73      0.00
  -30    2   24      3.42      0.00
  -28    2   24      0.49      0.00
  -26    2   24     -1.39      0.00
  -24    2   24      1.83      0.00
  -22    2   24     -4.65      0.00
  -20    2   24     -0.64      0.00
  -18    2   24     -0.46      0.00
  -16    2   24      1.27      0.00
  -14    2   24      1.43      0.00
  -12    2   24     -3.55      0.00
  -10    2   24      1.49      0.00
   -8    2   24      3.09      0.00
   -6    2   24     -7.48      0.00
   -4    2   24      9.55      0.00
   -2    2   24     -2.25      0.00
    0    2   24      2.63      0.00
    2    2   24      6.70      0.00
    4    2   24     -0.30      0.00
    6    2   24     -3.62      0.00
    8    2   24      1.82      0.00
   10    2   24     -2.75      0.00
   12    2   24      2.37      0.00
   14    2   24     -0.18      0.00
   16    2   24      1.47      0.00
   18    2   24     -0.27      0.00
   20    2   24      0.84      0.00
   22    2   24      0.60      0.00
  -33    3   24      0.87      0.00
  -31    3   24      3.20      0.00
  -29    3   24     -1.47      0.00
  -27    3   24     -0.03      0.00
  -25    3   24      0.94      0.00
  -23    3   24     -1.74      0.00
  -21    3   24     -2.03      0.00
  -19    3   24      1.60      0.00
  -17    3   24      0.61      0.00
  -15    3   24     -0.62      0.00
  -13    3   24      0.33      0.00
  -11    3   24     -3.31      0.00
   -9    3   24      3.72      0.00
   -7    3   24     -0.42      0.00
   -5    3   24     -2.24      0.00
   -3    3   24      2.29      0.00
   -1    3   24      2.53      0.00
    1    3   24      1.33      0.00
    3    3   24     -3.82      0.00
    5    3   24      3.05      0.00
    7    3   24     -1.99      0.00
    9    3   24     -2.70      0.00
   11    3   24     -0.05      0.00
   13    3   24      1.85      0.00
   15    3   24     -1.23      0.00
   17    3   24     -1.44      0.00
   19    3   24      1.39      0.00
   21    3   24     -0.57      0.00
  -32    4   24      2.54      0.00
  -30    4   24     -0.58      0.00
  -28    4   24     -0.96      0.00
  -26    4   24      0.64      0.00
  -24    4   24     -3.41      0.00
  -22    4   24      0.58      0.00
  -20    4   24      6.11      0.00
  -18    4   24     -0.92      0.00
  -16    4   24     -1.56      0.00
  -14    4   24     -0.01      0.00
  -12    4   24      4.40      0.00
  -10    4   24     -2.72      0.00
   -8    4   24     -3.55      0.00
   -6    4   24      9.17      0.00
   -4    4   24     -6.78      0.00
   -2    4   24      2.70      0.00
    0    4   24     -3.35      0.00
    2    4   24      1.96      0.00
    4    4   24     -1.93      0.00
    6    4   24      0.13      0.00
    8    4   24     -1.75      0.00
   10    4   24      2.01      0.00
   12    4   24     -3.63      0.00
   14    4   24     -0.92      0.00
   16    4   24      0.50      0.00
   18    4   24     -0.61      0.00
   20    4   24     -0.09      0.00
  -31    5   24     -0.76      0.00
  -29    5   24     -2.05      0.00
  -27    5   24     -3.23      0.00
  -25    5   24     -3.65      0.00
  -23    5   24      0.74      0.00
  -21    5   24      1.61      0.00
  -19    5   24     -3.74      0.00
  -17    5   24      7.00      0.00
  -15    5   24     -2.09      0.00
  -13    5   24      0.28      0.00
  -11    5   24     -2.62      0.00
   -9    5   24      6.89      0.00
   -7    5   24     -6.21      0.00
   -5    5   24      4.16      0.00
   -3    5   24     -1.72      0.00
   -1    5   24      3.53      0.00
    1    5   24     -2.36      0.00
    3    5   24      3.75      0.00
    5    5   24      1.90      0.00
    7    5   24      2.25      0.00
    9    5   24     -0.04      0.00
   11    5   24     -0.62      0.00
   13    5   24      1.29      0.00
   15    5   24     -2.44      0.00
   17    5   24      3.03      0.00
   19    5   24     -1.17      0.00
  -30    6   24     -2.89      0.00
  -28    6   24      3.17      0.00
  -26    6   24     -6.66      0.00
  -24    6   24      0.48      0.00
  -22    6   24     -1.55      0.00
  -20    6   24      1.09      0.00
  -18    6   24     -3.42      0.00
  -16    6   24      2.30      0.00
  -14    6   24      0.63      0.00
  -12    6   24     -1.95      0.00
  -10    6   24      0.16      0.00
   -8    6   24      0.14      0.00
   -6    6   24     -0.50      0.00
   -4    6   24      0.15      0.00
   -2    6   24      0.44      0.00
    0    6   24      0.10      0.00
    2    6   24      2.97      0.00
    4    6   24     -2.85      0.00
    6    6   24      4.16      0.00
    8    6   24     -2.03      0.00
   10    6   24      1.43      0.00
   12    6   24      0.23      0.00
   14    6   24      1.86      0.00
   16    6   24     -0.73      0.00
   18    6   24      0.28      0.00
  -27    7   24     -0.80      0.00
  -25    7   24      4.69      0.00
  -23    7   24     -2.99      0.00
  -21    7   24      2.13      0.00
  -19    7   24      1.57      0.00
  -17    7   24     -0.53      0.00
  -15    7   24     -0.50      0.00
  -13    7   24      3.70      0.00
  -11    7   24     -3.33      0.00
   -9    7   24     -0.41      0.00
   -7    7   24      0.37      0.00
   -5    7   24     -0.24      0.00
   -3    7   24     -0.28      0.00
   -1    7   24      2.20      0.00
    1    7   24      1.24      0.00
    3    7   24     -0.40      0.00
    5    7   24      0.39      0.00
    7    7   24     -3.36      0.00
    9    7   24      3.18      0.00
   11    7   24     -2.19      0.00
   13    7   24      0.86      0.00
   15    7   24     -1.84      0.00
  -26    8   24      0.01      0.00
  -24    8   24      2.22      0.00
  -22    8   24      0.82      0.00
  -20    8   24     -0.96      0.00
  -18    8   24      2.95      0.00
  -16    8   24      0.86      0.00
  -14    8   24     -0.42      0.00
  -12    8   24     -1.32      0.00
  -10    8   24      2.18      0.00
   -8    8   24     -2.73      0.00
   -6    8   24     -0.25      0.00
   -4    8   24      0.24      0.00
   -2    8   24      4.61      0.00
    0    8   24     -1.42      0.00
    2    8   24      2.64      0.00
    4    8   24     -1.24      0.00
    6    8   24      0.81      0.00
    8    8   24     -1.43      0.00
   10    8   24      1.33      0.00
   12    8   24     -0.88      0.00
   14    8   24      0.61      0.00
  -23    9   24      0.84      0.00
  -21    9   24      0.76      0.00
  -19    9   24      0.61      0.00
  -17    9   24      0.45      0.00
  -15    9   24      1.47      0.00
  -13    9   24      0.30      0.00
  -11    9   24      0.13      0.00
   -9    9   24     -3.07      0.00
   -7    9   24     -1.03      0.00
   -5    9   24      1.71      0.00
   -3    9   24      1.19      0.00
   -1    9   24     -0.23      0.00
    1    9   24      1.78      0.00
    3    9   24      0.74      0.00
    5    9   24      0.05      0.00
    7    9   24     -1.52      0.00
    9    9   24     -0.34      0.00
   11    9   24      0.35      0.00
  -20   10   24     -1.47      0.00
  -18   10   24      2.22      0.00
  -16   10   24      2.13      0.00
  -14   10   24      0.83      0.00
  -12   10   24      1.95      0.00
  -10   10   24     -1.87      0.00
   -8   10   24      0.26      0.00
   -6   10   24     -0.62      0.00
   -4   10   24      2.06      0.00
   -2   10   24     -0.59      0.00
    0   10   24      2.93      0.00
    2   10   24     -1.35      0.00
    4   10   24      2.24      0.00
    6   10   24     -2.14      0.00
    8   10   24      1.38      0.00
  -15   11   24      3.13      0.00
  -13   11   24     -0.46      0.00
  -11   11   24     -0.32      0.00
   -9   11   24     -0.31      0.00
   -7   11   24      1.86      0.00
   -5   11   24     -0.78      0.00
   -3   11   24      1.66      0.00
   -1   11   24     -0.33      0.00
    1   11   24      0.21      0.00
    3   11   24     -0.81      0.00
  -33    1   25     -1.61      0.00
  -31    1   25      2.89      0.00
  -29    1   25      2.56      0.00
  -27    1   25     -3.38      0.00
  -25    1   25      3.51      0.00
  -23    1   25     -3.38      0.00
  -21    1   25      4.83      0.00
  -19    1   25     -3.88      0.00
  -17    1   25      1.64      0.00
  -15    1   25      3.25      0.00
  -13    1   25      1.12      0.00
  -11    1   25     -0.20      0.00
   -9    1   25      0.80      0.00
   -7    1   25     -4.57      0.00
   -5    1   25      6.14      0.00
   -3    1   25     -1.97      0.00
   -1    1   25     -1.92      0.00
    1    1   25     10.44      0.00
    3    1   25     -7.43      0.00
    5    1   25      3.01      0.00
    7    1   25      1.23      0.00
    9    1   25     -2.72      0.00
   11    1   25     -1.13      0.00
   13    1   25     -2.19      0.00
   15    1   25      0.10      0.00
   17    1   25     -0.44      0.00
   19    1   25     -0.78      0.00
   21    1   25     -1.96      0.00
  -32    2   25      3.28      0.00
  -30    2   25     -3.47      0.00
  -28    2   25      0.74      0.00
  -26    2   25      3.22      0.00
  -24    2   25     -1.65      0.00
  -22    2   25     -1.13      0.00
  -20    2   25      1.49      0.00
  -18    2   25      3.88      0.00
  -16    2   25     -1.71      0.00
  -14    2   25      2.27      0.00
  -12    2   25     -3.46      0.00
  -10    2   25      6.95      0.00
   -8    2   25     -8.38      0.00
   -6    2   25      1.36      0.00
   -4    2   25     -2.31      0.00
   -2    2   25      1.70      0.00
    0    2   25     -4.67      0.00
    2    2   25     -0.58      0.00
    4    2   25      2.95      0.00
    6    2   25     -1.88      0.00
    8    2   25     -1.23      0.00
   10    2   25     -0.92      0.00
   12    2   25      0.72      0.00
   14    2   25     -3.95      0.00
   16    2   25     -0.67      0.00
   18    2   25     -2.92      0.00
   20    2   25     -0.42      0.00
  -33    3   25      1.88      0.00
  -31    3   25     -2.03      0.00
  -29    3   25      1.67      0.00
  -27    3   25      0.94      0.00
  -25    3   25     -2.15      0.00
  -23    3   25      0.73      0.00
  -21    3   25      4.28      0.00
  -19    3   25     -1.70      0.00
  -17    3   25      1.96      0.00
  -15    3   25     -0.32      0.00
  -13    3   25      3.03      0.00
  -11    3   25     -5.91      0.00
   -9    3   25     -0.84      0.00
   -7    3   25      6.90      0.00
   -5    3   25    -10.48      0.00
   -3    3   25     -0.51      0.00
   -1    3   25     -5.27      0.00
    1    3   25     -1.10      0.00
    3    3   25     -3.81      0.00
    5    3   25      0.97      0.00
    7    3   25     -3.90      0.00
    9    3   25      4.24      0.00
   11    3   25     -3.55      0.00
   13    3   25      2.07      0.00
   15    3   25     -2.26      0.00
   17    3   25     -0.37      0.00
   19    3   25     -0.56      0.00
  -32    4   25     -1.02      0.00
  -30    4   25     -0.09      0.00
  -28    4   25     -0.47      0.00
  -26    4   25     -1.57      0.00
  -24    4   25     -0.96      0.00
  -22    4   25      0.43      0.00
  -20    4   25     -1.50      0.00
  -18    4   25      5.15      0.00
  -16    4   25     -1.43      0.00
  -14    4   25     -0.04      0.00
  -12    4   25     -1.50      0.00
  -10    4   25      2.67      0.00
   -8    4   25     -4.89      0.00
   -6    4   25      3.36      0.00
   -4    4   25     -6.41      0.00
   -2    4   25      1.56      0.00
    0    4   25     -3.57      0.00
    2    4   25      3.56      0.00
    4    4   25     -2.14      0.00
    6    4   25      0.99      0.00
    8    4   25      1.55      0.00
   10    4   25     -0.12      0.00
   12    4   25      0.42      0.00
   14    4   25     -0.29      0.00
   16    4   25      2.57      0.00
   18    4   25     -1.68      0.00
   20    4   25      3.43      0.00
  -31    5   25     -0.65      0.00
  -29    5   25      2.74      0.00
  -27    5   25     -5.04      0.00
  -25    5   25      1.98      0.00
  -23    5   25     -3.00      0.00
  -21    5   25     -1.97      0.00
  -19    5   25      0.60      0.00
  -17    5   25      1.10      0.00
  -15    5   25     -1.34      0.00
  -13    5   25     -0.32      0.00
  -11    5   25      3.97      0.00
   -9    5   25      0.03      0.00
   -7    5   25     -5.39      0.00
   -5    5   25      3.33      0.00
   -3    5   25     -1.50      0.00
   -1    5   25     -0.55      0.00
    1    5   25      1.10      0.00
    3    5   25     -1.51      0.00
    5    5   25      3.06      0.00
    7    5   25     -1.46      0.00
    9    5   25      0.24      0.00
   11    5   25      2.24      0.00
   13    5   25      2.21      0.00
   15    5   25     -0.47      0.00
   17    5   25      1.77      0.00
   19    5   25      1.72      0.00
  -30    6   25      1.15      0.00
  -28    6   25     -0.25      0.00
  -26    6   25      2.61      0.00
  -24    6   25     -2.03      0.00
  -22    6   25      2.25      0.00
  -20    6   25      1.19      0.00
  -18    6   25     -4.38      0.00
  -16    6   25      2.78      0.00
  -14    6   25      2.81      0.00
  -12    6   25      0.19      0.00
  -10    6   25     -1.63      0.00
   -8    6   25      5.37      0.00
   -6    6   25     -3.41      0.00
   -4    6   25      0.29      0.00
   -2    6   25     -1.01      0.00
    0    6   25      1.69      0.00
    2    6   25     -2.81      0.00
    4    6   25     -0.04      0.00
    6    6   25     -2.62      0.00
    8    6   25      2.10      0.00
   10    6   25     -0.76      0.00
   12    6   25      1.53      0.00
   14    6   25      2.11      0.00
   16    6   25     -0.22      0.00
  -27    7   25      3.32      0.00
  -25    7   25      0.36      0.00
  -23    7   25      0.82      0.00
  -21    7   25     -2.38      0.00
  -19    7   25      5.20      0.00
  -17    7   25     -2.42      0.00
  -15    7   25     -0.87      0.00
  -13    7   25      0.71      0.00
  -11    7   25      2.77      0.00
   -9    7   25     -1.38      0.00
   -7    7   25      0.54      0.00
   -5    7   25      0.21      0.00
   -3    7   25      0.86      0.00
   -1    7   25     -1.59      0.00
    1    7   25      0.13      0.00
    3    7   25      1.38      0.00
    5    7   25     -2.74      0.00
    7    7   25      0.72      0.00
    9    7   25      0.39      0.00
   11    7   25      1.82      0.00
   13    7   25      0.45      0.00
   15    7   25      1.44      0.00
  -26    8   25     -3.72      0.00
  -24    8   25      2.64      0.00
  -22    8   25      0.16      0.00
  -20    8   25     -1.78      0.00
  -18    8   25     -0.78      0.00
  -16    8   25      1.20      0.00
  -14    8   25     -4.11      0.00
  -12    8   25      1.31      0.00
  -10    8   25     -1.40      0.00
   -8    8   25      1.65      0.00
   -6    8   25     -2.21      0.00
   -4    8   25     -0.39      0.00
   -2    8   25     -1.39      0.00
    0    8   25      1.61      0.00
    2    8   25     -1.02      0.00
    4    8   25     -0.34      0.00
    6    8   25     -0.36      0.00
    8    8   25     -0.81      0.00
   10    8   25      1.93      0.00
   12    8   25     -0.23      0.00
  -23    9   25      0.84      0.00
  -21    9   25      0.45      0.00
  -19    9   25      0.41      0.00
  -17    9   25     -2.08      0.00
  -15    9   25     -0.65      0.00
  -13    9   25      0.92      0.00
  -11    9   25     -1.93      0.00
   -9    9   25      0.99      0.00
   -7    9   25     -1.56      0.00
   -5    9   25     -0.58      0.00
   -3    9   25     -2.83      0.00
   -1    9   25      3.59      0.00
    1    9   25     -1.83      0.00
    3    9   25      2.05      0.00
    5    9   25     -2.65      0.00
    7    9   25      2.72      0.00
    9    9   25     -3.39      0.00
   11    9   25      1.82      0.00
  -20   10   25      0.97      0.00
  -18   10   25     -2.14      0.00
  -16   10   25      0.22      0.00
  -14   10   25     -1.73      0.00
  -12   10   25     -0.10      0.00
  -10   10   25      0.09      0.00
   -8   10   25      0.33      0.00
   -6   10   25     -2.51      0.00
   -4   10   25      1.09      0.00
   -2   10   25     -0.58      0.00
    0   10   25      0.05      0.00
    2   10   25     -0.56      0.00
    4   10   25      0.43      0.00
    6   10   25      0.74      0.00
  -13   11   25     -1.23      0.00
  -11   11   25     -1.21      0.00
   -9   11   25     -1.31      0.00
   -7   11   25      1.05      0.00
   -5   11   25      0.53      0.00
   -3   11   25      0.02      0.00
   -1   11   25     -1.47      0.00
    1   11   25      0.92      0.00
  -34    0   26     -1.76      0.00
  -32    0   26      2.30      0.00
  -30    0   26      2.41      0.00
  -28    0   26     -4.55      0.00
  -26    0   26      2.94      0.00
  -24    0   26     -4.48      0.00
  -22    0   26      3.08      0.00
  -20    0   26     -7.98      0.00
  -18    0   26      4.61      0.00
  -16    0   26      3.17      0.00
  -14    0   26     -0.49      0.00
  -12    0   26     -5.55      0.00
  -10    0   26      3.63      0.00
   -8    0   26     -3.37      0.00
   -6    0   26      4.40      0.00
   -4    0   26     -2.54      0.00
   -2    0   26      0.99      0.00
    0    0   26      8.89      0.00
    2    0   26    -10.66      0.00
    4    0   26      6.36      0.00
    6    0   26     -2.29      0.00
    8    0   26     -2.12      0.00
   10    0   26      1.05      0.00
   12    0   26     -1.54      0.00
   14    0   26     -1.15      0.00
   16    0   26      2.68      0.00
   18    0   26      1.08      0.00
   20    0   26      2.41      0.00
  -33    1   26      1.61      0.00
  -31    1   26     -3.14      0.00
  -29    1   26      1.27      0.00
  -27    1   26      0.48      0.00
  -25    1   26     -3.08      0.00
  -23    1   26     -1.52      0.00
  -21    1   26      1.38      0.00
  -19    1   26      1.35      0.00
  -17    1   26     -1.85      0.00
  -15    1   26      1.72      0.00
  -13    1   26     -1.73      0.00
  -11    1   26      3.34      0.00
   -9    1   26     -6.64      0.00
   -7    1   26      3.99      0.00
   -5    1   26     -2.31      0.00
   -3    1   26      2.83      0.00
   -1    1   26     -4.82      0.00
    1    1   26      1.34      0.00
    3    1   26     -1.00      0.00
    5    1   26      0.25      0.00
    7    1   26      0.01      0.00
    9    1   26      0.60      0.00
   11    1   26     -0.47      0.00
   13    1   26     -2.97      0.00
   15    1   26     -0.07      0.00
   17    1   26     -1.06      0.00
   19    1   26      2.60      0.00
  -32    2   26     -1.77      0.00
  -30    2   26      0.73      0.00
  -28    2   26     -0.37      0.00
  -26    2   26     -2.87      0.00
  -24    2   26      3.20      0.00
  -22    2   26      1.20      0.00
  -20    2   26     -0.18      0.00
  -18    2   26      0.64      0.00
  -16    2   26     -0.52      0.00
  -14    2   26      2.22      0.00
  -12    2   26     -1.40      0.00
  -10    2   26      1.10      0.00
   -8    2   26      2.36      0.00
   -6    2   26     -6.11      0.00
   -4    2   26      2.53      0.00
   -2    2   26     -3.17      0.00
    0    2   26     -7.50      0.00
    2    2   26      0.72      0.00
    4    2   26     -0.24      0.00
    6    2   26     -0.33      0.00
    8    2   26      5.89      0.00
   10    2   26     -3.78      0.00
   12    2   26      1.45      0.00
   14    2   26     -3.43      0.00
   16    2   26      0.65      0.00
   18    2   26     -0.68      0.00
   20    2   26     -0.32      0.00
  -33    3   26     -2.15      0.00
  -31    3   26      1.71      0.00
  -29    3   26     -1.77      0.00
  -27    3   26     -0.80      0.00
  -25    3   26      2.12      0.00
  -23    3   26      1.65      0.00
  -21    3   26     -2.50      0.00
  -19    3   26      0.80      0.00
  -17    3   26      0.71      0.00
  -15    3   26     -0.09      0.00
  -13    3   26      1.82      0.00
  -11    3   26     -3.13      0.00
   -9    3   26      1.72      0.00
   -7    3   26     -0.73      0.00
   -5    3   26     -3.17      0.00
   -3    3   26     -0.75      0.00
   -1    3   26     -0.82      0.00
    1    3   26     -0.86      0.00
    3    3   26     -1.95      0.00
    5    3   26      3.18      0.00
    7    3   26      2.83      0.00
    9    3   26     -0.47      0.00
   11    3   26     -1.20      0.00
   13    3   26      1.62      0.00
   15    3   26      0.05      0.00
   17    3   26     -0.42      0.00
   19    3   26      0.82      0.00
  -32    4   26     -1.16      0.00
  -30    4   26      0.84      0.00
  -28    4   26     -0.41      0.00
  -26    4   26      3.97      0.00
  -24    4   26     -1.87      0.00
  -22    4   26     -4.59      0.00
  -20    4   26      1.97      0.00
  -18    4   26     -3.39      0.00
  -16    4   26     -0.47      0.00
  -14    4   26     -2.89      0.00
  -12    4   26      4.05      0.00
  -10    4   26     -4.39      0.00
   -8    4   26     -5.91      0.00
   -6    4   26      5.30      0.00
   -4    4   26     -3.67      0.00
   -2    4   26     -1.14      0.00
    0    4   26      1.17      0.00
    2    4   26      2.23      0.00
    4    4   26     -0.78      0.00
    6    4   26      0.10      0.00
    8    4   26     -2.08      0.00
   10    4   26      4.18      0.00
   12    4   26     -1.47      0.00
   14    4   26      0.63      0.00
   16    4   26     -0.11      0.00
   18    4   26      0.30      0.00
  -31    5   26      0.99      0.00
  -29    5   26      1.00      0.00
  -27    5   26      5.36      0.00
  -25    5   26      0.87      0.00
  -23    5   26      0.97      0.00
  -21    5   26     -1.04      0.00
  -19    5   26     -4.29      0.00
  -17    5   26      1.97      0.00
  -15    5   26     -1.45      0.00
  -13    5   26     -0.97      0.00
  -11    5   26     -4.40      0.00
   -9    5   26      6.63      0.00
   -7    5   26     -7.12      0.00
   -5    5   26      2.75      0.00
   -3    5   26     -4.19      0.00
   -1    5   26      4.44      0.00
    1    5   26     -4.88      0.00
    3    5   26      0.69      0.00
    5    5   26     -3.38      0.00
    7    5   26     -0.27      0.00
    9    5   26     -1.18      0.00
   11    5   26      0.61      0.00
   13    5   26      0.84      0.00
   15    5   26     -2.15      0.00
   17    5   26      1.07      0.00
  -28    6   26      6.86      0.00
  -26    6   26     -1.39      0.00
  -24    6   26      2.17      0.00
  -22    6   26     -0.43      0.00
  -20    6   26      4.69      0.00
  -18    6   26     -3.92      0.00
  -16    6   26      0.63      0.00
  -14    6   26     -0.38      0.00
  -12    6   26      0.72      0.00
  -10    6   26     -1.83      0.00
   -8    6   26      2.37      0.00
   -6    6   26     -1.74      0.00
   -4    6   26      1.13      0.00
   -2    6   26     -0.86      0.00
    0    6   26     -1.88      0.00
    2    6   26      2.20      0.00
    4    6   26     -4.04      0.00
    6    6   26      2.76      0.00
    8    6   26     -1.36      0.00
   10    6   26     -0.34      0.00
   12    6   26     -2.61      0.00
   14    6   26      1.73      0.00
   16    6   26     -1.84      0.00
  -27    7   26     -2.60      0.00
  -25    7   26      2.10      0.00
  -23    7   26     -2.09      0.00
  -21    7   26     -0.90      0.00
  -19    7   26      2.34      0.00
  -17    7   26     -1.11      0.00
  -15    7   26     -3.34      0.00
  -13    7   26      3.49      0.00
  -11    7   26     -0.67      0.00
   -9    7   26     -0.33      0.00
   -7    7   26      1.22      0.00
   -5    7   26      1.36      0.00
   -3    7   26     -2.69      0.00
   -1    7   26     -1.03      0.00
    1    7   26     -0.84      0.00
    3    7   26      0.97      0.00
    5    7   26      2.00      0.00
    7    7   26     -0.07      0.00
    9    7   26      1.73      0.00
   11    7   26     -0.71      0.00
   13    7   26      0.76      0.00
   15    7   26     -0.89      0.00
  -24    8   26      1.25      0.00
  -22    8   26      0.04      0.00
  -20    8   26     -3.59      0.00
  -18    8   26      1.05      0.00
  -16    8   26      1.12      0.00
  -14    8   26     -1.79      0.00
  -12    8   26     -1.56      0.00
  -10    8   26      4.01      0.00
   -8    8   26      0.66      0.00
   -6    8   26      0.20      0.00
   -4    8   26     -1.94      0.00
   -2    8   26      1.70      0.00
    0    8   26     -2.99      0.00
    2    8   26      1.02      0.00
    4    8   26      0.24      0.00
    6    8   26      3.01      0.00
    8    8   26     -1.03      0.00
   10    8   26      2.39      0.00
   12    8   26     -0.35      0.00
  -23    9   26     -0.70      0.00
  -21    9   26      1.13      0.00
  -19    9   26     -2.10      0.00
  -17    9   26     -1.63      0.00
  -15    9   26     -0.47      0.00
  -13    9   26     -1.45      0.00
  -11    9   26      1.32      0.00
   -9    9   26      1.26      0.00
   -7    9   26      0.57      0.00
   -5    9   26      0.10      0.00
   -3    9   26     -0.51      0.00
   -1    9   26     -0.56      0.00
    1    9   26     -0.08      0.00
    3    9   26     -0.26      0.00
    5    9   26      1.50      0.00
    7    9   26      0.04      0.00
    9    9   26      1.31      0.00
  -18   10   26     -0.34      0.00
  -16   10   26     -2.67      0.00
  -14   10   26     -2.44      0.00
  -12   10   26      0.27      0.00
  -10   10   26      0.27      0.00
   -8   10   26      0.79      0.00
   -6   10   26     -1.01      0.00
   -4   10   26     -0.73      0.00
   -2   10   26     -1.80      0.00
    0   10   26      1.27      0.00
    2   10   26     -2.10      0.00
    4   10   26      0.65      0.00
    6   10   26     -1.35      0.00
  -11   11   26     -0.19      0.00
   -9   11   26     -0.69      0.00
   -7   11   26      1.03      0.00
   -5   11   26     -2.73      0.00
   -3   11   26      0.27      0.00
   -1   11   26     -1.24      0.00
  -33    1   27     -2.75      0.00
  -31    1   27     -0.99      0.00
  -29    1   27      0.87      0.00
  -27    1   27     -4.13      0.00
  -25    1   27      2.07      0.00
  -23    1   27     -2.29      0.00
  -21    1   27      3.44      0.00
  -19    1   27     -3.57      0.00
  -17    1   27     -0.82      0.00
  -15    1   27     -0.86      0.00
  -13    1   27      0.07      0.00
  -11    1   27     -3.68      0.00
   -9    1   27      5.31      0.00
   -7    1   27     -1.74      0.00
   -5    1   27      3.45      0.00
   -3    1   27     -3.59      0.00
   -1    1   27     -4.40      0.00
    1    1   27      7.54      0.00
    3    1   27     -5.71      0.00
    5    1   27      2.20      0.00
    7    1   27      4.08      0.00
    9    1   27     -0.93      0.00
   11    1   27      5.68      0.00
   13    1   27      1.15      0.00
   15    1   27     -0.47      0.00
   17    1   27      2.28      0.00
   19    1   27      0.24      0.00
  -32    2   27      2.70      0.00
  -30    2   27     -3.92      0.00
  -28    2   27     -0.55      0.00
  -26    2   27      1.75      0.00
  -24    2   27      0.80      0.00
  -22    2   27     -3.15      0.00
  -20    2   27      1.19      0.00
  -18    2   27      1.02      0.00
  -16    2   27     -2.26      0.00
  -14    2   27     -0.27      0.00
  -12    2   27     -3.47      0.00
  -10    2   27      7.66      0.00
   -8    2   27     -3.22      0.00
   -6    2   27      2.71      0.00
   -4    2   27     -0.17      0.00
   -2    2   27      5.77      0.00
    0    2   27     -4.09      0.00
    2    2   27      2.82      0.00
    4    2   27      0.95      0.00
    6    2   27      2.08      0.00
    8    2   27     -0.40      0.00
   10    2   27      2.53      0.00
   12    2   27      3.74      0.00
   14    2   27      1.28      0.00
   16    2   27      3.13      0.00
   18    2   27      0.84      0.00
  -31    3   27     -0.06      0.00
  -29    3   27     -0.63      0.00
  -27    3   27      0.53      0.00
  -25    3   27     -1.95      0.00
  -23    3   27     -0.73      0.00
  -21    3   27      3.67      0.00
  -19    3   27     -5.60      0.00
  -17    3   27      0.02      0.00
  -15    3   27     -2.21      0.00
  -13    3   27      5.43      0.00
  -11    3   27     -4.95      0.00
   -9    3   27     -1.14      0.00
   -7    3   27      4.56      0.00
   -5    3   27     -0.22      0.00
   -3    3   27      2.52      0.00
   -1    3   27      5.33      0.00
    1    3   27      0.69      0.00
    3    3   27     -0.14      0.00
    5    3   27      2.98      0.00
    7    3   27     -4.06      0.00
    9    3   27      4.00      0.00
   11    3   27     -4.66      0.00
   13    3   27      3.06      0.00
   15    3   27     -0.96      0.00
   17    3   27      2.13      0.00
   19    3   27     -0.53      0.00
  -30    4   27      0.40      0.00
  -28    4   27      1.83      0.00
  -26    4   27     -0.59      0.00
  -24    4   27      2.16      0.00
  -22    4   27      0.60      0.00
  -20    4   27     -3.15      0.00
  -18    4   27     -0.30      0.00
  -16    4   27     -0.49      0.00
  -14    4   27     -0.67      0.00
  -12    4   27     -0.73      0.00
  -10    4   27      2.91      0.00
   -8    4   27     -4.46      0.00
   -6    4   27      5.92      0.00
   -4    4   27     -1.41      0.00
   -2    4   27      5.27      0.00
    0    4   27     -3.02      0.00
    2    4   27      2.85      0.00
    4    4   27     -2.42      0.00
    6    4   27     -0.34      0.00
    8    4   27     -1.19      0.00
   10    4   27      0.13      0.00
   12    4   27     -2.05      0.00
   14    4   27     -0.51      0.00
   16    4   27      0.76      0.00
   18    4   27     -3.24      0.00
  -29    5   27      4.34      0.00
  -27    5   27     -2.51      0.00
  -25    5   27      4.40      0.00
  -23    5   27      1.50      0.00
  -21    5   27     -0.32      0.00
  -19    5   27     -0.22      0.00
  -17    5   27      1.84      0.00
  -15    5   27     -0.49      0.00
  -13    5   27     -3.17      0.00
  -11    5   27      0.06      0.00
   -9    5   27      3.15      0.00
   -7    5   27     -3.24      0.00
   -5    5   27      4.52      0.00
   -3    5   27      1.47      0.00
   -1    5   27     -1.33      0.00
    1    5   27      2.14      0.00
    3    5   27     -1.38      0.00
    5    5   27      1.36      0.00
    7    5   27     -1.36      0.00
    9    5   27     -1.68      0.00
   11    5   27     -0.80      0.00
   13    5   27      0.08      0.00
   15    5   27     -2.68      0.00
   17    5   27     -1.17      0.00
  -28    6   27     -1.99      0.00
  -26    6   27      1.52      0.00
  -24    6   27     -2.00      0.00
  -22    6   27      1.34      0.00
  -20    6   27      1.42      0.00
  -18    6   27     -1.89      0.00
  -16    6   27      0.48      0.00
  -14    6   27      1.24      0.00
  -12    6   27     -2.13      0.00
  -10    6   27     -4.48      0.00
   -8    6   27      5.71      0.00
   -6    6   27     -1.31      0.00
   -4    6   27      0.52      0.00
   -2    6   27     -0.76      0.00
    0    6   27      3.27      0.00
    2    6   27     -0.61      0.00
    4    6   27      1.57      0.00
    6    6   27     -0.79      0.00
    8    6   27      1.61      0.00
   10    6   27     -1.88      0.00
   12    6   27     -1.90      0.00
   14    6   27     -1.43      0.00
  -27    7   27      1.98      0.00
  -25    7   27     -0.03      0.00
  -23    7   27     -0.67      0.00
  -21    7   27     -3.63      0.00
  -19    7   27      5.73      0.00
  -17    7   27     -1.26      0.00
  -15    7   27     -1.47      0.00
  -13    7   27      0.06      0.00
  -11    7   27      3.64      0.00
   -9    7   27     -3.51      0.00
   -7    7   27      1.36      0.00
   -5    7   27      0.34      0.00
   -3    7   27      2.17      0.00
   -1    7   27     -1.73      0.00
    1    7   27     -0.62      0.00
    3    7   27      1.88      0.00
    5    7   27      0.03      0.00
    7    7   27      0.48      0.00
    9    7   27     -0.24      0.00
   11    7   27     -0.54      0.00
   13    7   27     -2.68      0.00
  -24    8   27      0.04      0.00
  -22    8   27      2.43      0.00
  -20    8   27     -1.82      0.00
  -18    8   27      0.58      0.00
  -16    8   27      3.05      0.00
  -14    8   27     -1.42      0.00
  -12    8   27      1.48      0.00
  -10    8   27     -0.65      0.00
   -8    8   27      0.88      0.00
   -6    8   27      0.60      0.00
   -4    8   27      2.24      0.00
   -2    8   27     -1.45      0.00
    0    8   27      0.32      0.00
    2    8   27     -0.90      0.00
    4    8   27      1.90      0.00
    6    8   27     -0.34      0.00
    8    8   27      0.27      0.00
   10    8   27     -0.22      0.00
  -21    9   27     -0.32      0.00
  -19    9   27      1.36      0.00
  -17    9   27     -0.97      0.00
  -15    9   27      1.67      0.00
  -13    9   27      0.87      0.00
  -11    9   27     -1.35      0.00
   -9    9   27      0.35      0.00
   -7    9   27      1.75      0.00
   -5    9   27      0.94      0.00
   -3    9   27     -2.18      0.00
   -1    9   27      0.64      0.00
    1    9   27     -1.82      0.00
    3    9   27      1.56      0.00
    5    9   27     -2.06      0.00
    7    9   27      3.03      0.00
  -18   10   27      0.51      0.00
  -16   10   27      2.43      0.00
  -14   10   27      0.00      0.00
  -12   10   27     -0.21      0.00
  -10   10   27      0.62      0.00
   -8   10   27      2.21      0.00
   -6   10   27     -2.42      0.00
   -4   10   27      1.13      0.00
   -2   10   27     -0.79      0.00
    0   10   27      0.67      0.00
    2   10   27     -1.37      0.00
    4   10   27      0.19      0.00
   -7   11   27      0.35      0.00
   -5   11   27     -1.05      0.00
  -32    0   28      0.47      0.00
  -30    0   28      0.70      0.00
  -28    0   28     -4.14      0.00
  -26    0   28      2.97      0.00
  -24    0   28      0.19      0.00
  -22    0   28      5.96      0.00
  -20    0   28     -4.59      0.00
  -18    0   28     -0.12      0.00
  -16    0   28     -1.39      0.00
  -14    0   28      2.03      0.00
  -12    0   28     -4.22      0.00
  -10    0   28      7.54      0.00
   -8    0   28     -3.74      0.00
   -6    0   28      3.62      0.00
   -4    0   28     -5.89      0.00
   -2    0   28     -0.33      0.00
    0    0   28      4.73      0.00
    2    0   28     -8.83      0.00
    4    0   28      5.26      0.00
    6    0   28      3.78      0.00
    8    0   28     -2.89      0.00
   10    0   28      4.34      0.00
   12    0   28      0.40      0.00
   14    0   28     -2.62      0.00
   16    0   28      2.98      0.00
   18    0   28     -4.41      0.00
  -33    1   28      1.85      0.00
  -31    1   28     -2.95      0.00
  -29    1   28      1.41      0.00
  -27    1   28      2.28      0.00
  -25    1   28      0.97      0.00
  -23    1   28     -1.81      0.00
  -21    1   28      3.30      0.00
  -19    1   28      0.40      0.00
  -17    1   28     -2.76      0.00
  -15    1   28     -0.79      0.00
  -13    1   28      0.68      0.00
  -11    1   28      3.99      0.00
   -9    1   28     -3.48      0.00
   -7    1   28      2.87      0.00
   -5    1   28     -1.25      0.00
   -3    1   28      2.84      0.00
   -1    1   28     -4.21      0.00
    1    1   28      4.54      0.00
    3    1   28     -2.27      0.00
    5    1   28      1.39      0.00
    7    1   28     -1.13      0.00
    9    1   28      1.94      0.00
   11    1   28      1.00      0.00
   13    1   28      2.20      0.00
   15    1   28      1.41      0.00
   17    1   28     -1.48      0.00
   19    1   28     -0.49      0.00
  -32    2   28     -0.75      0.00
  -30    2   28      0.22      0.00
  -28    2   28      2.15      0.00
  -26    2   28     -1.46      0.00
  -24    2   28      0.67      0.00
  -22    2   28      0.29      0.00
  -20    2   28     -2.46      0.00
  -18    2   28      0.91      0.00
  -16    2   28     -0.87      0.00
  -14    2   28      0.37      0.00
  -12    2   28     -2.54      0.00
  -10    2   28      0.27      0.00
   -8    2   28      2.37      0.00
   -6    2   28     -1.90      0.00
   -4    2   28      1.82      0.00
   -2    2   28      4.56      0.00
    0    2   28     -1.88      0.00
    2    2   28      5.05      0.00
    4    2   28     -1.50      0.00
    6    2   28     -6.49      0.00
    8    2   28      3.76      0.00
   10    2   28     -3.98      0.00
   12    2   28      4.18      0.00
   14    2   28     -0.13      0.00
   16    2   28      0.53      0.00
   18    2   28     -0.07      0.00
  -31    3   28      1.62      0.00
  -29    3   28     -0.48      0.00
  -27    3   28     -1.32      0.00
  -25    3   28      0.50      0.00
  -23    3   28      1.47      0.00
  -21    3   28     -2.42      0.00
  -19    3   28      0.29      0.00
  -17    3   28     -0.13      0.00
  -15    3   28     -1.17      0.00
  -13    3   28      1.37      0.00
  -11    3   28     -1.24      0.00
   -9    3   28      2.83      0.00
   -7    3   28      2.56      0.00
   -5    3   28     -1.48      0.00
   -3    3   28      0.93      0.00
   -1    3   28      3.67      0.00
    1    3   28     -0.38      0.00
    3    3   28     -1.30      0.00
    5    3   28     -1.08      0.00
    7    3   28     -0.40      0.00
    9    3   28     -0.43      0.00
   11    3   28     -1.17      0.00
   13    3   28      1.36      0.00
   15    3   28     -0.61      0.00
   17    3   28     -1.10      0.00
  -30    4   28      1.88      0.00
  -28    4   28     -3.17      0.00
  -26    4   28      2.00      0.00
  -24    4   28      0.98      0.00
  -22    4   28     -0.21      0.00
  -20    4   28      5.84      0.00
  -18    4   28     -1.01      0.00
  -16    4   28      0.82      0.00
  -14    4   28     -2.08      0.00
  -12    4   28      7.81      0.00
  -10    4   28      1.70      0.00
   -8    4   28     -1.90      0.00
   -6    4   28      4.64      0.00
   -4    4   28      3.07      0.00
   -2    4   28     -3.65      0.00
    0    4   28      1.27      0.00
    2    4   28      0.35      0.00
    4    4   28      0.18      0.00
    6    4   28      2.73      0.00
    8    4   28     -1.97      0.00
   10    4   28      2.75      0.00
   12    4   28     -1.53      0.00
   14    4   28      0.89      0.00
   16    4   28     -0.45      0.00
  -29    5   28     -4.53      0.00
  -27    5   28     -0.56      0.00
  -25    5   28     -2.07      0.00
  -23    5   28      3.36      0.00
  -21    5   28      0.33      0.00
  -19    5   28      0.23      0.00
  -17    5   28      1.76      0.00
  -15    5   28      2.64      0.00
  -13    5   28      0.85      0.00
  -11    5   28     -2.24      0.00
   -9    5   28      7.18      0.00
   -7    5   28     -4.21      0.00
   -5    5   28      3.52      0.00
   -3    5   28     -2.44      0.00
   -1    5   28      4.38      0.00
    1    5   28     -3.39      0.00
    3    5   28      3.75      0.00
    5    5   28      0.74      0.00
    7    5   28      2.62      0.00
    9    5   28     -2.00      0.00
   11    5   28      1.21      0.00
   13    5   28     -0.17      0.00
   15    5   28     -0.04      0.00
  -28    6   28      1.80      0.00
  -26    6   28     -2.98      0.00
  -24    6   28     -0.02      0.00
  -22    6   28     -2.43      0.00
  -20    6   28      1.98      0.00
  -18    6   28     -3.17      0.00
  -16    6   28      1.99      0.00
  -14    6   28      0.85      0.00
  -12    6   28      2.42      0.00
  -10    6   28     -4.15      0.00
   -8    6   28      3.82      0.00
   -6    6   28     -2.73      0.00
   -4    6   28      1.35      0.00
   -2    6   28     -0.04      0.00
    0    6   28     -0.65      0.00
    2    6   28      2.21      0.00
    4    6   28     -2.15      0.00
    6    6   28      0.37      0.00
    8    6   28     -0.32      0.00
   10    6   28      1.85      0.00
   12    6   28     -1.22      0.00
   14    6   28      2.65      0.00
  -25    7   28      1.41      0.00
  -23    7   28      0.43      0.00
  -21    7   28     -3.06      0.00
  -19    7   28      0.49      0.00
  -17    7   28      0.31      0.00
  -15    7   28     -1.95      0.00
  -13    7   28      1.51      0.00
  -11    7   28     -0.16      0.00
   -9    7   28     -2.64      0.00
   -7    7   28     -0.22      0.00
   -5    7   28      1.21      0.00
   -3    7   28     -0.56      0.00
   -1    7   28      1.71      0.00
    1    7   28     -0.62      0.00
    3    7   28     -0.95      0.00
    5    7   28     -3.03      0.00
    7    7   28     -2.01      0.00
    9    7   28     -0.19      0.00
   11    7   28     -0.04      0.00
  -24    8   28      0.99      0.00
  -22    8   28      1.44      0.00
  -20    8   28     -2.23      0.00
  -18    8   28     -0.63      0.00
  -16    8   28      2.69      0.00
  -14    8   28     -0.91      0.00
  -12    8   28     -2.47      0.00
  -10    8   28      0.90      0.00
   -8    8   28     -1.65      0.00
   -6    8   28     -1.67      0.00
   -4    8   28     -0.92      0.00
   -2    8   28      2.31      0.00
    0    8   28     -1.61      0.00
    2    8   28     -0.83      0.00
    4    8   28     -3.29      0.00
    6    8   28     -0.19      0.00
    8    8   28     -3.15      0.00
   10    8   28     -0.74      0.00
  -21    9   28      3.06      0.00
  -19    9   28      0.90      0.00
  -17    9   28     -0.04      0.00
  -15    9   28      2.11      0.00
  -13    9   28      1.44      0.00
  -11    9   28     -0.83      0.00
   -9    9   28     -0.92      0.00
   -7    9   28     -1.78      0.00
   -5    9   28      1.35      0.00
   -3    9   28     -0.68      0.00
   -1    9   28     -1.20      0.00
    1    9   28     -0.88      0.00
    3    9   28     -0.77      0.00
    5    9   28      0.49      0.00
    7    9   28     -2.49      0.00
  -16   10   28      1.66      0.00
  -14   10   28      0.86      0.00
  -12   10   28      1.04      0.00
  -10   10   28     -0.54      0.00
   -8   10   28     -0.25      0.00
   -6   10   28      1.52      0.00
   -4   10   28      0.91      0.00
   -2   10   28     -0.98      0.00
    0   10   28      0.74      0.00
    2   10   28     -0.25      0.00
  -31    1   29      2.11      0.00
  -29    1   29      3.57      0.00
  -27    1   29     -0.92      0.00
  -25    1   29      1.51      0.00
  -23    1   29     -1.02      0.00
  -21    1   29      2.43      0.00
  -19    1   29     -0.17      0.00
  -17    1   29      0.04      0.00
  -15    1   29      0.71      0.00
  -13    1   29      4.65      0.00
  -11    1   29     -4.85      0.00
   -9    1   29      0.72      0.00
   -7    1   29     -4.65      0.00
   -5    1   29      4.84      0.00
   -3    1   29     -1.43      0.00
   -1    1   29     -2.47      0.00
    1    1   29      6.03      0.00
    3    1   29     -6.32      0.00
    5    1   29     -3.26      0.00
    7    1   29      4.22      0.00
    9    1   29     -8.27      0.00
   11    1   29     -1.20      0.00
   13    1   29      0.03      0.00
   15    1   29     -3.82      0.00
   17    1   29      1.54      0.00
  -32    2   29      2.99      0.00
  -30    2   29     -1.06      0.00
  -28    2   29      0.53      0.00
  -26    2   29      1.23      0.00
  -24    2   29      1.94      0.00
  -22    2   29     -5.08      0.00
  -20    2   29      1.53      0.00
  -18    2   29      1.01      0.00
  -16    2   29      0.42      0.00
  -14    2   29     -0.32      0.00
  -12    2   29     -1.83      0.00
  -10    2   29      2.43      0.00
   -8    2   29     -3.48      0.00
   -6    2   29     -1.63      0.00
   -4    2   29     -1.72      0.00
   -2    2   29      5.05      0.00
    0    2   29     -6.53      0.00
    2    2   29      2.09      0.00
    4    2   29     -2.70      0.00
    6    2   29      0.47      0.00
    8    2   29     -3.26      0.00
   10    2   29     -1.58      0.00
   12    2   29     -3.05      0.00
   14    2   29     -2.27      0.00
   16    2   29     -1.90      0.00
  -31    3   29      1.17      0.00
  -29    3   29     -0.28      0.00
  -27    3   29      2.69      0.00
  -25    3   29     -1.27      0.00
  -23    3   29     -2.14      0.00
  -21    3   29      4.39      0.00
  -19    3   29     -2.56      0.00
  -17    3   29      1.81      0.00
  -15    3   29     -1.41      0.00
  -13    3   29      4.75      0.00
  -11    3   29     -3.62      0.00
   -9    3   29      0.87      0.00
   -7    3   29      2.20      0.00
   -5    3   29      0.30      0.00
   -3    3   29     -6.95      0.00
   -1    3   29      3.92      0.00
    1    3   29     -2.39      0.00
    3    3   29     -0.58      0.00
    5    3   29      3.29      0.00
    7    3   29     -2.77      0.00
    9    3   29      5.67      0.00
   11    3   29     -1.93      0.00
   13    3   29      1.95      0.00
   15    3   29     -2.38      0.00
   17    3   29      0.56      0.00
  -30    4   29     -1.59      0.00
  -28    4   29      2.04      0.00
  -26    4   29     -2.18      0.00
  -24    4   29      0.44      0.00
  -22    4   29     -0.08      0.00
  -20    4   29      1.56      0.00
  -18    4   29      1.18      0.00
  -16    4   29      1.89      0.00
  -14    4   29     -1.49      0.00
  -12    4   29      0.00      0.00
  -10    4   29      3.21      0.00
   -8    4   29     -3.40      0.00
   -6    4   29      2.25      0.00
   -4    4   29     -3.84      0.00
   -2    4   29      1.03      0.00
    0    4   29     -2.15      0.00
    2    4   29      2.58      0.00
    4    4   29     -0.96      0.00
    6    4   29      2.53      0.00
    8    4   29     -0.08      0.00
   10    4   29      3.55      0.00
   12    4   29     -1.40      0.00
   14    4   29      1.03      0.00
   16    4   29      1.59      0.00
  -29    5   29      2.10      0.00
  -27    5   29     -3.48      0.00
  -25    5   29     -0.61      0.00
  -23    5   29     -1.08      0.00
  -21    5   29     -0.39      0.00
  -19    5   29      0.07      0.00
  -17    5   29      0.09      0.00
  -15    5   29      0.55      0.00
  -13    5   29      0.74      0.00
  -11    5   29     -0.34      0.00
   -9    5   29      3.25      0.00
   -7    5   29     -5.60      0.00
   -5    5   29     -0.89      0.00
   -3    5   29      0.85      0.00
   -1    5   29     -2.95      0.00
    1    5   29     -0.43      0.00
    3    5   29     -0.67      0.00
    5    5   29      1.15      0.00
    7    5   29      1.27      0.00
    9    5   29     -0.04      0.00
   11    5   29      0.12      0.00
   13    5   29      2.02      0.00
   15    5   29      0.58      0.00
  -28    6   29     -1.53      0.00
  -26    6   29      0.57      0.00
  -24    6   29     -1.73      0.00
  -22    6   29      0.92      0.00
  -20    6   29     -0.60      0.00
  -18    6   29     -2.32      0.00
  -16    6   29     -1.45      0.00
  -14    6   29      2.78      0.00
  -12    6   29      1.43      0.00
  -10    6   29     -4.09      0.00
   -8    6   29      3.07      0.00
   -6    6   29     -1.70      0.00
   -4    6   29     -1.32      0.00
   -2    6   29     -1.75      0.00
    0    6   29      0.86      0.00
    2    6   29     -1.88      0.00
    4    6   29      0.13      0.00
    6    6   29     -0.75      0.00
    8    6   29      1.70      0.00
   10    6   29     -0.08      0.00
   12    6   29      2.36      0.00
  -25    7   29      1.65      0.00
  -23    7   29      0.60      0.00
  -21    7   29     -4.27      0.00
  -19    7   29      1.84      0.00
  -17    7   29      0.32      0.00
  -15    7   29     -2.41      0.00
  -13    7   29     -2.49      0.00
  -11    7   29      4.59      0.00
   -9    7   29     -3.72      0.00
   -7    7   29     -0.09      0.00
   -5    7   29     -1.34      0.00
   -3    7   29      1.31      0.00
   -1    7   29     -1.35      0.00
    1    7   29      0.16      0.00
    3    7   29     -0.01      0.00
    5    7   29     -0.59      0.00
    7    7   29     -0.98      0.00
    9    7   29     -0.32      0.00
   11    7   29      2.11      0.00
  -22    8   29      3.03      0.00
  -20    8   29     -2.87      0.00
  -18    8   29     -0.89      0.00
  -16    8   29      2.25      0.00
  -14    8   29     -0.72      0.00
  -12    8   29     -1.24      0.00
  -10    8   29      1.76      0.00
   -8    8   29     -0.82      0.00
   -6    8   29     -1.37      0.00
   -4    8   29      0.16      0.00
   -2    8   29     -0.45      0.00
    0    8   29      1.34      0.00
    2    8   29     -1.44      0.00
    4    8   29      0.77      0.00
    6    8   29     -1.95      0.00
    8    8   29      0.50      0.00
  -19    9   29      1.39      0.00
  -17    9   29     -2.89      0.00
  -15    9   29      0.76      0.00
  -13    9   29      1.39      0.00
  -11    9   29     -0.63      0.00
   -9    9   29     -1.37      0.00
   -7    9   29      1.34      0.00
   -5    9   29     -0.39      0.00
   -3    9   29      0.29      0.00
   -1    9   29      1.83      0.00
    1    9   29     -0.42      0.00
    3    9   29      0.62      0.00
    5    9   29     -1.96      0.00
  -14   10   29     -0.68      0.00
  -12   10   29      0.04      0.00
  -10   10   29     -1.63      0.00
   -8   10   29      1.26      0.00
   -6   10   29     -1.74      0.00
   -4   10   29      1.91      0.00
   -2   10   29     -0.05      0.00
    0   10   29      1.08      0.00
  -32    0   30      2.22      0.00
  -30    0   30      2.22      0.00
  -28    0   30     -1.07      0.00
  -26    0   30      0.42      0.00
  -24    0   30     -1.27      0.00
  -22    0   30      1.09      0.00
  -20    0   30     -2.23      0.00
  -18    0   30      1.49      0.00
  -16    0   30      2.99      0.00
  -14    0   30      2.92      0.00
  -12    0   30     -9.20      0.00
  -10    0   30      3.92      0.00
   -8    0   30     -4.03      0.00
   -6    0   30      6.03      0.00
   -4    0   30     -5.68      0.00
   -2    0   30      2.69      0.00
    0    0   30      6.51      0.00
    2    0   30     -5.17      0.00
    4    0   30     -0.92      0.00
    6    0   30      3.81      0.00
    8    0   30     -8.85      0.00
   10    0   30      2.70      0.00
   12    0   30      2.67      0.00
   14    0   30     -5.12      0.00
   16    0   30      4.74      0.00
  -31    1   30     -1.66      0.00
  -29    1   30      0.18      0.00
  -27    1   30      0.25      0.00
  -25    1   30      0.52      0.00
  -23    1   30     -4.69      0.00
  -21    1   30      2.15      0.00
  -19    1   30      0.90      0.00
  -17    1   30      0.55      0.00
  -15    1   30     -1.64      0.00
  -13    1   30      0.45      0.00
  -11    1   30     -0.29      0.00
   -9    1   30     -2.60      0.00
   -7    1   30     -0.23      0.00
   -5    1   30      0.53      0.00
   -3    1   30      2.95      0.00
   -1    1   30     -4.43      0.00
    1    1   30      4.56      0.00
    3    1   30     -1.98      0.00
    5    1   30      0.92      0.00
    7    1   30     -2.68      0.00
    9    1   30      0.80      0.00
   11    1   30     -3.15      0.00
   13    1   30     -0.14      0.00
   15    1   30     -0.93      0.00
   17    1   30      0.43      0.00
  -30    2   30     -0.63      0.00
  -28    2   30      0.64      0.00
  -26    2   30     -2.22      0.00
  -24    2   30      0.09      0.00
  -22    2   30      2.48      0.00
  -20    2   30     -1.83      0.00
  -18    2   30      1.37      0.00
  -16    2   30      0.25      0.00
  -14    2   30      0.34      0.00
  -12    2   30     -0.36      0.00
  -10    2   30      0.24      0.00
   -8    2   30      0.80      0.00
   -6    2   30     -1.12      0.00
   -4    2   30     -0.62      0.00
   -2    2   30      3.48      0.00
    0    2   30     -7.13      0.00
    2    2   30      3.48      0.00
    4    2   30      3.06      0.00
    6    2   30     -3.23      0.00
    8    2   30      6.29      0.00
   10    2   30     -3.22      0.00
   12    2   30     -0.47      0.00
   14    2   30     -0.15      0.00
   16    2   30      0.08      0.00
  -31    3   30      1.12      0.00
  -29    3   30      0.70      0.00
  -27    3   30     -1.66      0.00
  -25    3   30      0.26      0.00
  -23    3   30      2.25      0.00
  -21    3   30     -1.29      0.00
  -19    3   30      1.77      0.00
  -17    3   30      1.38      0.00
  -15    3   30     -0.33      0.00
  -13    3   30     -0.02      0.00
  -11    3   30     -2.31      0.00
   -9    3   30     -1.42      0.00
   -7    3   30      2.33      0.00
   -5    3   30     -1.10      0.00
   -3    3   30     -2.27      0.00
   -1    3   30      2.92      0.00
    1    3   30     -2.26      0.00
    3    3   30     -0.69      0.00
    5    3   30      1.17      0.00
    7    3   30      0.72      0.00
    9    3   30      0.43      0.00
   11    3   30     -1.12      0.00
   13    3   30      0.95      0.00
   15    3   30      0.87      0.00
  -30    4   30      2.65      0.00
  -28    4   30     -1.88      0.00
  -26    4   30      0.49      0.00
  -24    4   30     -1.49      0.00
  -22    4   30     -3.86      0.00
  -20    4   30      2.03      0.00
  -18    4   30     -0.48      0.00
  -16    4   30      0.69      0.00
  -14    4   30     -4.56      0.00
  -12    4   30      0.09      0.00
  -10    4   30     -1.90      0.00
   -8    4   30     -3.69      0.00
   -6    4   30     -1.15      0.00
   -4    4   30      4.68      0.00
   -2    4   30     -5.63      0.00
    0    4   30      1.51      0.00
    2    4   30     -0.14      0.00
    4    4   30     -3.69      0.00
    6    4   30     -1.01      0.00
    8    4   30     -2.96      0.00
   10    4   30      1.01      0.00
   12    4   30     -1.47      0.00
   14    4   30      0.19      0.00
  -29    5   30     -0.92      0.00
  -27    5   30      2.23      0.00
  -25    5   30     -3.16      0.00
  -23    5   30      0.87      0.00
  -21    5   30     -2.77      0.00
  -19    5   30     -0.26      0.00
  -17    5   30     -1.81      0.00
  -15    5   30      1.18      0.00
  -13    5   30     -3.14      0.00
  -11    5   30     -4.10      0.00
   -9    5   30      4.39      0.00
   -7    5   30     -2.47      0.00
   -5    5   30      0.16      0.00
   -3    5   30     -1.42      0.00
   -1    5   30      2.98      0.00
    1    5   30     -3.83      0.00
    3    5   30     -0.03      0.00
    5    5   30     -3.18      0.00
    7    5   30      1.49      0.00
    9    5   30     -2.49      0.00
   11    5   30      2.14      0.00
   13    5   30     -1.53      0.00
  -26    6   30      0.12      0.00
  -24    6   30     -0.82      0.00
  -22    6   30      0.33      0.00
  -20    6   30      4.05      0.00
  -18    6   30     -0.82      0.00
  -16    6   30     -2.02      0.00
  -14    6   30     -2.31      0.00
  -12    6   30      4.08      0.00
  -10    6   30     -5.13      0.00
   -8    6   30      4.02      0.00
   -6    6   30     -0.63      0.00
   -4    6   30      1.05      0.00
   -2    6   30     -0.64      0.00
    0    6   30      0.45      0.00
    2    6   30      0.15      0.00
    4    6   30      0.27      0.00
    6    6   30      1.42      0.00
[truncated: 204,818 more chars]
